# Supplementary material for: Verteporfin reverses progestin resistance through YAP/TAZ-PI3K-Akt pathway in endometrial carcinoma
Source: Cell Death Discov. 2023 Jan 25;9:30. doi: 10.1038/s41420-023-01319-y (PMC9873621; doi:10.1038/s41420-023-01319-y)
Supplement: Supplementary file 8 — Supplementary information [file 41420_2023_1319_MOESM8_ESM.xls]

#ID	Symbol	siNC-1	siNC-2	siNC-3	siYAP/TAZ-1	siYAP/TAZ-2	siYAP/TAZ-3
Homo_sapiens_newGene_4324	Homo_sapiens_newGene_4324	3.595308	4.280231	4.053634	2.8375	2.742029	3.230479
Homo_sapiens_newGene_1743	Homo_sapiens_newGene_1743	0.785157	0.339868	0.470547	0.121573	0.278147	0.286785
Homo_sapiens_newGene_1746	Homo_sapiens_newGene_1746	0.685812	0.438613	0.526086	0.788568	0.886575	0.498745
Homo_sapiens_newGene_643	Homo_sapiens_newGene_643	0.588551	0.123989	0.681645	0.159454	0.390591	0.210993
Homo_sapiens_newGene_644	Homo_sapiens_newGene_644	0.441899	0.488723	0.130229	0.846579	0.34939	0.980662
ENSG00000149798	CDC42EP2	13.653863	9.049497	8.202959	10.062393	8.634219	6.75618
ENSG00000250565	ATP6V1E2	1.523837	1.011978	0.896553	1.359915	1.576528	1.94469
Homo_sapiens_newGene_6241	Homo_sapiens_newGene_6241	0.597743	0.308894	0.587632	0.534653	0.971324	0.50407
ENSG00000149243	KLHL35	7.927907	5.732822	7.080719	16.717741	13.855435	14.734113
ENSG00000184702	SEPT5	0.184519	0.554628	2.12408	0.099424	0.22625	0.151028
Homo_sapiens_newGene_5535	Homo_sapiens_newGene_5535	0.264023	0.191089	0.321018	0.397974	0.846862	0.344796
Homo_sapiens_newGene_2987	Homo_sapiens_newGene_2987	0.980177	1.085022	1.320562	1.805607	1.97807	1.857029
ENSG00000182010	RTKN2	2.008013	1.698433	1.530483	0.67586	0.742478	0.750693
ENSG00000165300	SLITRK5	0.601799	0.611217	0.669215	0.523952	0.431102	0.438015
ENSG00000161682	FAM171A2	0.400449	0.310525	0.552778	0.452137	0.196568	0.203437
ENSG00000284337	AC013271.1	0.013855	0	0	0.130831	0	0.574763
Homo_sapiens_newGene_2159	Homo_sapiens_newGene_2159	0.53566	0.522756	0.315629	0.798914	1.099288	0.872769
Homo_sapiens_newGene_2151	Homo_sapiens_newGene_2151	0.916689	1.508592	1.17485	1.441373	0.787518	2.038242
Homo_sapiens_newGene_2157	Homo_sapiens_newGene_2157	0.114154	0.327778	0.821078	0.880452	0.41468	0.627344
ENSG00000198246	SLC29A3	12.341598	11.032158	12.898725	5.703866	6.475159	6.712836
ENSG00000135919	SERPINE2	2.88352	3.010022	2.374049	3.63925	4.79005	4.633778
ENSG00000188883	KLRG2	1.428224	1.070703	1.535306	1.517857	1.164994	0.85906
ENSG00000049192	ADAMTS6	0.651708	0.549322	0.591254	1.209274	1.262544	1.022094
ENSG00000110756	HPS5	11.145738	10.542945	9.750867	7.21915	7.743809	7.154434
Homo_sapiens_newGene_401	Homo_sapiens_newGene_401	0.859173	1.468215	0.891539	0.976167	0.347175	1.146505
ENSG00000184709	LRRC26	1.922426	0.908386	1.410825	0.346849	1.686788	0.49116
ENSG00000180667	YOD1	18.779734	21.358532	20.410658	14.328095	14.561011	13.806149
ENSG00000135636	DYSF	1.171156	1.276106	1.095882	1.649062	1.644343	1.850977
ENSG00000164418	GRIK2	0.308805	0.416119	0.151938	0.729022	0.520666	0.745173
ENSG00000077454	LRCH4	13.021433	13.38177	15.397037	8.936711	7.682584	8.416792
ENSG00000021300	PLEKHB1	1.102287	0.549003	0.693884	0.67559	0.738754	0.728186
Homo_sapiens_newGene_2391	Homo_sapiens_newGene_2391	0.186875	0.493928	0.040256	0.261662	0.053924	0.55101
Homo_sapiens_newGene_7411	Homo_sapiens_newGene_7411	3.729829	2.886495	4.078617	2.453433	2.407395	2.574994
ENSG00000124587	PEX6	4.035893	3.698135	4.509344	7.147455	7.393915	7.207975
ENSG00000167332	OR51E2	2.09116	1.10062	1.821227	0.766733	0.99782	1.047801
Homo_sapiens_newGene_1158	Homo_sapiens_newGene_1158	0.676411	1.02393	0.878649	0.053498	1.147542	1.038543
ENSG00000178922	HYI	1.652753	2.144629	2.584132	1.237912	0.762742	0.855591
ENSG00000127774	EMC6	19.418176	14.934075	25.7404	34.407469	30.226264	31.160414
ENSG00000239920	AC104389.4	2.903352	3.396745	2.293562	5.413953	4.840917	0.467276
ENSG00000173838	10-Mar	1.017022	0.793844	1.358189	0.375323	0.399503	0.328162
Homo_sapiens_newGene_5702	Homo_sapiens_newGene_5702	0.521241	0.389172	0.807872	0.748685	0.718076	0.562425
ENSG00000130513	GDF15	107.079979	91.390578	109.595195	65.539716	59.964686	59.628222
ENSG00000010704	HFE	3.658379	4.208426	3.171384	5.339539	5.524711	5.086002
ENSG00000125046	SSUH2	1.261933	1.248087	1.288107	1.714965	2.041341	1.442653
ENSG00000095637	SORBS1	0.566351	0.625125	0.723655	0.35627	0.305615	0.439512
ENSG00000148225	WDR31	0.339843	0.298801	0.356066	0.493359	0.699532	0.897938
ENSG00000133138	TBC1D8B	2.056032	2.390893	2.166318	3.548301	3.547212	3.152066
ENSG00000146592	CREB5	0.060557	0.154658	0.113501	1.103149	0.860982	0.730914
ENSG00000172828	CES3	4.820519	4.517012	5.614093	2.246714	2.482852	2.264579
ENSG00000113389	NPR3	2.67706	2.372258	2.368391	5.149173	5.493696	5.254375
Homo_sapiens_newGene_6704	Homo_sapiens_newGene_6704	1.260334	0.893334	1.411879	1.523921	1.527907	1.05229
ENSG00000169203	NPIPB12	2.07941	2.497332	9.232274	6.366154	2.396967	6.528177
ENSG00000156500	FAM122C	5.546008	4.593764	6.29899	9.55497	8.500145	8.243035
Homo_sapiens_newGene_219	Homo_sapiens_newGene_219	0.493202	0.802958	0.307273	0.776092	1.161777	1.261874
Homo_sapiens_newGene_218	Homo_sapiens_newGene_218	0.46968	0.315015	0.47657	0.843097	0.949104	0.593569
ENSG00000188596	CFAP54	0.071386	0.077364	0.157394	0.323047	0.30587	0.307172
ENSG00000147059	SPIN2A	0.23912	0.410663	0.269705	0.443714	0.180143	0.339751
ENSG00000153029	MR1	0.762414	0.638339	0.616051	1.184142	0.964732	1.27174
ENSG00000101098	RIMS4	1.742004	1.938376	2.407669	1.444663	1.650639	1.187176
Homo_sapiens_newGene_5128	Homo_sapiens_newGene_5128	0.303517	0.502253	0.378708	0.743491	0.602264	0.585279
ENSG00000177508	IRX3	3.99799	3.163763	3.688594	5.563563	5.898174	5.358368
ENSG00000187848	P2RX2	0.175562	0.265741	0.577946	0.714448	0.788784	0.646093
ENSG00000167107	ACSF2	0.969139	0.626998	0.870095	1.511449	2.130275	1.681415
Homo_sapiens_newGene_1584	Homo_sapiens_newGene_1584	0.52789	0.677573	0.548644	0.586851	0.580343	0.678995
ENSG00000184014	DENND5A	11.92582	11.336643	10.318777	19.765948	19.405474	18.841648
ENSG00000179820	MYADM	31.191584	30.719789	32.825384	21.632323	22.324576	21.958833
ENSG00000204116	CHIC1	2.724551	2.914479	2.902065	1.960453	1.924168	1.731826
Homo_sapiens_newGene_5915	Homo_sapiens_newGene_5915	1.180733	0.661861	0.98252	1.250491	1.449219	1.848514
Homo_sapiens_newGene_5917	Homo_sapiens_newGene_5917	0.628857	0.323262	0.301555	0.197314	0.225663	0.282022
ENSG00000154065	ANKRD29	2.083012	3.291991	2.180396	1.247567	2.372472	2.084053
ENSG00000170522	ELOVL6	1.37389	1.304361	1.225587	0.839584	0.510039	0.618429
ENSG00000075223	SEMA3C	5.674234	5.46573	5.583009	3.792176	4.129562	4.086104
ENSG00000214694	ARHGEF33	1.076033	1.864536	1.330403	2.717672	2.466397	2.462932
ENSG00000148384	INPP5E	9.342278	8.829432	8.188875	6.293756	6.61617	7.193356
ENSG00000172789	HOXC5	1.340234	0.842986	0.491953	0.43876	1.181363	0.295621
ENSG00000144724	PTPRG	3.065711	3.543331	2.90374	4.693549	4.387096	4.065847
Homo_sapiens_newGene_7666	Homo_sapiens_newGene_7666	0.418161	0.292742	0.67436	1.132291	0.719083	0.812478
ENSG00000151150	ANK3	0.370643	0.435455	0.242526	0.467883	0.759038	0.747785
ENSG00000099860	GADD45B	5.820592	6.260951	5.982653	4.210509	3.413041	4.204193
Homo_sapiens_newGene_971	Homo_sapiens_newGene_971	0.157872	0.34764	0.27492	0.707446	0.542066	0.175944
ENSG00000113645	WWC1	56.939786	55.512043	52.329353	32.503369	31.264795	30.91293
ENSG00000142494	SLC47A1	4.11857	3.622323	4.416002	2.927477	2.974664	2.712413
ENSG00000073331	ALPK1	0.670574	0.616583	0.467792	0.82631	0.67725	0.939398
ENSG00000184254	ALDH1A3	3.688707	3.652785	4.23263	2.355914	2.406225	2.331826
ENSG00000163171	CDC42EP3	0.766021	0.64046	0.526675	0.451935	0.343709	0.466303
ENSG00000184785	SMIM10	9.789433	9.190269	11.19873	16.545094	14.699315	13.222164
ENSG00000112697	TMEM30A	10.885523	11.208807	9.873899	15.738615	15.03641	15.633809
ENSG00000112699	GMDS	15.176917	12.479057	14.690511	18.441996	20.264242	19.018707
Homo_sapiens_newGene_8083	Homo_sapiens_newGene_8083	0.104053	0.115829	0.157782	1.173494	1.374619	1.26034
Homo_sapiens_newGene_8084	Homo_sapiens_newGene_8084	0.562588	0.453576	0.566889	0.432304	0.51044	0.419122
ENSG00000282988	AL031777.3	0.964838	1.754892	2.216527	3.565507	3.613303	2.802903
ENSG00000250021	C15orf38-AP3S2	0	0.915307	0.882771	0.805379	2.039265	3.895167
ENSG00000006283	CACNA1G	0.494531	0.333609	0.425663	0.208039	0.142189	0.269307
ENSG00000164039	BDH2	5.566986	5.873624	4.789998	5.973461	8.487703	8.57144
ENSG00000125740	FOSB	1.322296	1.385469	1.370432	3.003383	2.532475	2.445676
ENSG00000243989	ACY1	12.259028	9.619371	13.6287	20.618646	18.69968	20.463677
ENSG00000240184	PCDHGC3	0.521999	0.534836	0.406862	0.559079	0.38481	0.531842
Homo_sapiens_newGene_1462	Homo_sapiens_newGene_1462	1.42059	1.577211	1.802905	2.992474	2.514143	2.795868
Homo_sapiens_newGene_1463	Homo_sapiens_newGene_1463	0.7804	0.582027	1.027025	1.894339	0.920701	1.25932
Homo_sapiens_newGene_1468	Homo_sapiens_newGene_1468	1.110607	1.281263	0.829247	1.911732	1.697745	1.549774
Homo_sapiens_newGene_5374	Homo_sapiens_newGene_5374	1.059585	0.761978	0.749099	0.585596	0.887383	0.539975
ENSG00000204323	SMIM5	0.561068	0.535785	1.199238	1.018038	0.68149	1.072583
ENSG00000272949	AC093668.2	0	0.031993	0	0	0.336421	0.034852
ENSG00000171570	RAB4B-EGLN2	0.587959	0	0	0	0	0
ENSG00000273398	AC017083.3	0.40713	0.178748	0.460739	0.129961	0.10676	0.407831
ENSG00000198455	ZXDB	7.793832	8.521111	7.652105	3.572585	3.789698	3.373271
ENSG00000172086	KRCC1	0.438783	0.203089	0.29906	0.461038	0.401414	0.744139
ENSG00000145391	SETD7	8.185503	8.030941	8.50635	15.73982	15.147035	14.713037
ENSG00000100311	PDGFB	4.135359	4.477851	4.620418	2.498548	2.094824	1.915837
ENSG00000203780	FANK1	0.921346	0.680239	0.644987	2.059537	1.13696	1.15875
Homo_sapiens_newGene_2318	Homo_sapiens_newGene_2318	0.183789	0.086696	0.217562	0.336048	0.238692	0.564581
ENSG00000064199	SPA17	1.304382	1.442031	2.179339	2.732375	1.901252	1.893978
ENSG00000168398	BDKRB2	0.925381	1.128224	1.302544	2.191626	2.063807	1.834534
ENSG00000168393	DTYMK	12.953372	11.982591	13.775012	9.642555	10.185318	8.857145
Homo_sapiens_newGene_6362	Homo_sapiens_newGene_6362	0.689983	0.972306	0.823039	0.818775	0.45869	0.70941
ENSG00000065717	TLE2	3.270097	2.692329	2.998723	1.559325	2.00985	1.415087
ENSG00000163704	PRRT3	0.781311	0.926171	0.472623	0.893855	0.283203	0.563281
ENSG00000205436	EXOC3L4	0.37761	0.902932	0.856301	0.161597	0.124107	0.196483
ENSG00000149527	PLCH2	11.477933	11.829857	13.973474	4.767817	4.716465	5.103423
Homo_sapiens_newGene_7967	Homo_sapiens_newGene_7967	0.233973	0.086575	0.227227	0.609059	0.435989	0.426772
Homo_sapiens_newGene_7962	Homo_sapiens_newGene_7962	0.44763	0.482771	0.718521	0.915483	1.28305	0.932559
ENSG00000127995	CASD1	2.320868	2.30637	1.989623	1.455773	1.515717	1.546667
ENSG00000166750	SLFN5	0.828629	1.063734	0.944309	2.705458	2.448344	2.326999
Homo_sapiens_newGene_4437	Homo_sapiens_newGene_4437	0.206457	0.08654	0.210507	0.984378	0.884402	0.834681
ENSG00000158604	TMED4	58.185961	57.010405	62.292062	46.459159	44.279728	43.18577
ENSG00000009724	MASP2	0.460456	0.584743	0.285177	0.363563	0.281075	0.199769
ENSG00000186652	PRG2	0.330314	0.627977	0.289379	0.406079	0.456697	0.761398
ENSG00000179546	HTR1D	2.051433	1.992296	1.983744	0.51916	0.727084	0.95487
ENSG00000179542	SLITRK4	0.498515	0.551543	0.594935	0.934832	0.758488	0.606811
ENSG00000197128	ZNF772	0.236862	0.206695	0.261734	0.322089	0.346788	0.364856
ENSG00000198691	ABCA4	0.058612	0.044342	0.144811	0.154405	0.222478	0.085423
ENSG00000136383	ALPK3	0.066085	0.070517	0.091542	0.256766	0.140297	0.199224
ENSG00000141576	RNF157	0.460835	0.181987	0.312449	0.377237	0.430717	0.343178
ENSG00000147804	SLC39A4	8.937872	8.286454	9.923348	4.612401	3.562303	3.828663
ENSG00000117153	KLHL12	9.177567	9.771217	8.437112	12.805556	12.849286	14.360575
ENSG00000117151	CTBS	1.231431	1.878431	1.339776	2.533322	1.814001	2.479123
ENSG00000103313	MEFV	0.123133	0.026175	0.056941	0.489841	0.393321	0.631637
Homo_sapiens_newGene_8236	Homo_sapiens_newGene_8236	0.322385	0.26224	0.463372	0.372429	0.78195	0.408164
ENSG00000133477	FAM83F	0.022538	0.036164	0.005885	0.079083	0.196403	0.053431
ENSG00000118898	PPL	28.889963	26.50069	28.753578	14.253983	13.862321	13.215118
Homo_sapiens_newGene_6506	Homo_sapiens_newGene_6506	2.244377	1.717344	1.991668	1.032298	0.738046	0.724011
ENSG00000196456	ZNF775	0.119163	0.459753	0.163903	0.296435	0.208565	0.387293
Homo_sapiens_newGene_880	Homo_sapiens_newGene_880	6.387285	6.475644	5.807659	3.765221	4.239493	4.198553
Homo_sapiens_newGene_2503	Homo_sapiens_newGene_2503	0.759357	0.784019	1.172253	0.40709	0.619517	0.538184
ENSG00000114450	GNB4	9.893497	9.831074	11.017073	6.250626	5.751424	5.910998
ENSG00000183479	TREX2	0.83567	2.111763	2.441487	1.0719	0.443346	2.20201
ENSG00000163513	TGFBR2	16.198901	15.720606	14.605868	10.271648	10.363769	10.197526
ENSG00000205571	SMN2	29.463723	27.991958	26.224813	15.356811	22.107225	21.73012
ENSG00000106070	GRB10	3.472292	4.421598	3.812558	6.933047	6.928861	7.24965
Homo_sapiens_newGene_5995	Homo_sapiens_newGene_5995	1.29841	1.175846	1.339358	1.491151	2.175929	2.1067
ENSG00000011332	DPF1	2.152156	2.421254	2.044758	1.628409	1.03943	1.349585
ENSG00000196159	FAT4	0.283658	0.208878	0.263117	0.123089	0.183215	0.111538
ENSG00000248643	RBM14-RBM4	12.700098	7.858596	10.251575	10.118538	12.663367	14.292916
ENSG00000160796	NBEAL2	11.751051	11.545507	11.61464	7.699194	7.503506	7.663507
ENSG00000173258	ZNF483	0.060881	0.441807	0.378629	0.148301	0.071325	0.089626
ENSG00000113532	ST8SIA4	2.567095	2.439963	2.742925	5.774743	6.418875	6.263877
ENSG00000145536	ADAMTS16	0.965913	0.882314	1.072085	0.351797	0.394173	0.503689
ENSG00000086544	ITPKC	3.28306	2.988226	3.103801	1.917364	3.07435	2.91816
ENSG00000156427	FGF18	0.127011	0.594314	0.152928	0.103849	0	0.065807
ENSG00000012779	ALOX5	4.415848	3.859394	3.718881	2.792244	2.29448	2.726691
ENSG00000176834	VSIG10	10.558193	10.732535	10.789944	6.380573	6.146878	6.213567
ENSG00000181625	SLX1B	19.35932	22.841802	19.852877	15.273133	15.923918	13.257649
ENSG00000105929	ATP6V0A4	0.380457	0.358113	0.578605	0.050384	0	0
ENSG00000188707	ZBED6CL	5.100165	4.040227	5.768099	3.082771	3.570809	3.688025
Homo_sapiens_newGene_8182	Homo_sapiens_newGene_8182	0.339515	0.845792	0.764211	0.866449	0.448764	0.425184
Homo_sapiens_newGene_8187	Homo_sapiens_newGene_8187	0.556296	0.713857	0.22584	0.492012	0.301033	0.491686
Homo_sapiens_newGene_6687	Homo_sapiens_newGene_6687	1.952349	1.7431	2.659932	1.480279	0.835384	0.614168
ENSG00000196793	ZNF239	1.391198	2.116596	1.747276	2.729681	3.039467	2.843162
ENSG00000182628	SKA2	19.633143	18.400013	17.110581	27.249042	27.011556	28.581641
ENSG00000007402	CACNA2D2	0.484598	0.207739	0.330614	0.260914	0.302934	0.201257
Homo_sapiens_newGene_1976	Homo_sapiens_newGene_1976	1.486705	1.216028	1.6569	2.256528	2.187217	1.68713
Homo_sapiens_newGene_2775	Homo_sapiens_newGene_2775	1.197281	1.746472	1.349737	2.720611	2.391683	2.648889
Homo_sapiens_newGene_2773	Homo_sapiens_newGene_2773	0.350363	0.330495	0.296711	0.535822	0.627318	0.677794
ENSG00000213316	LTC4S	2.833529	2.949033	3.347252	1.288129	2.270769	2.087288
Homo_sapiens_newGene_4393	Homo_sapiens_newGene_4393	0.390012	0.294209	0.542888	0.456272	1.110862	0.467816
Homo_sapiens_newGene_4029	Homo_sapiens_newGene_4029	0.472892	0.580247	0.871095	0.572877	0.206858	0.568427
ENSG00000128965	CHAC1	6.32538	7.421731	6.644419	4.160329	3.475229	2.787631
ENSG00000157168	NRG1	0.524494	0.448683	0.953111	0.065517	0.426579	0.148455
ENSG00000166046	TCP11L2	0.883547	1.49072	0.849564	1.607847	1.65411	1.625764
ENSG00000204019	CT83	11.683489	11.737717	9.261114	19.118013	19.483473	21.717022
ENSG00000130202	NECTIN2	31.287047	26.747767	26.678569	19.230081	20.810303	18.916068
ENSG00000130203	APOE	0.978002	0.951159	0.720114	0.672389	0.491273	0.84697
ENSG00000157833	GAREM2	1.440214	1.08651	1.411896	0.779026	1.106352	0.853262
ENSG00000177989	ODF3B	1.79557	1.515358	1.315393	2.363445	1.969974	3.019246
ENSG00000069869	NEDD4	4.607744	4.227696	3.897358	2.992959	2.79	2.473624
ENSG00000118997	DNAH7	0.146359	0.047447	0.128518	0.201456	0.049958	0.347644
ENSG00000203705	TATDN3	4.896844	5.826615	4.504164	7.549138	7.325193	7.144371
ENSG00000107902	LHPP	3.400735	2.700105	4.644634	6.333895	6.138109	4.705034
Homo_sapiens_newGene_101	Homo_sapiens_newGene_101	0.121803	0.241068	0.171321	0.257215	0.177411	0.756844
ENSG00000092964	DPYSL2	31.420764	32.150393	30.051929	21.665408	21.254625	21.734591
ENSG00000092969	TGFB2	3.849014	4.061978	4.191938	2.00972	2.141479	1.596984
ENSG00000150907	FOXO1	3.04258	3.53828	3.006239	5.200464	5.232864	5.110019
ENSG00000110237	ARHGEF17	10.862719	9.960496	11.203596	6.835465	6.220585	6.916355
ENSG00000131503	ANKHD1	8.657252	12.705297	17.6262	10.43795	17.526493	20.818059
ENSG00000152465	NMT2	2.311149	1.893943	2.731142	1.628404	1.604477	1.716764
ENSG00000186868	MAPT	0.848548	0.790338	0.475551	0.46107	0.750238	0.268022
ENSG00000214967	NPIPA7	3.580978	3.174586	2.615411	6.205382	3.954169	4.635171
ENSG00000101255	TRIB3	22.71857	21.803962	22.170124	38.425336	35.140045	35.382445
ENSG00000154102	C16orf74	7.480212	7.040242	8.003676	5.3796	5.100358	4.387518
Homo_sapiens_newGene_4441	Homo_sapiens_newGene_4441	0.67151	1.121926	0.194303	1.265468	1.006669	1.004078
ENSG00000213533	STIMATE	3.257557	3.73979	3.450563	3.512718	2.375835	2.412986
Homo_sapiens_newGene_3166	Homo_sapiens_newGene_3166	0.889403	0.578561	0.516047	0.870529	0.802845	0.714721
ENSG00000243660	ZNF487	0.571281	1.839761	1.034216	1.27293	1.300323	1.001473
ENSG00000204580	DDR1	23.46858	20.805039	22.204455	15.32394	14.931579	15.294841
ENSG00000151229	SLC2A13	3.910811	3.475288	3.573359	8.915372	8.557544	7.812903
Homo_sapiens_newGene_5233	Homo_sapiens_newGene_5233	1.564139	0.238172	0.417088	2.158216	0.665458	1.335988
Homo_sapiens_newGene_5232	Homo_sapiens_newGene_5232	0.283265	0.732959	0.846476	0.684317	1.851249	1.826341
ENSG00000179044	EXOC3L1	0.377326	0.627901	0.640368	0.41668	0.324957	0.304128
ENSG00000162994	CLHC1	2.811356	0.910051	2.022927	1.643378	2.203231	1.615148
ENSG00000162999	DUSP19	0.240316	0.170818	0.180886	0.461137	0.322532	0.400224
ENSG00000126709	IFI6	48.213401	48.409558	57.375731	76.152455	76.612339	75.94886
ENSG00000145012	LPP	3.001149	3.365919	3.309538	5.393097	4.74002	4.768809
ENSG00000158023	WDR66	0.579284	0.673066	0.865497	0.406082	0.445916	0.475737
ENSG00000174358	SLC6A19	3.073818	3.11301	3.000878	7.732357	7.131478	7.130272
ENSG00000174827	PDZK1	0.568578	0.567115	0.772966	0.291912	0.328619	0.35409
ENSG00000133740	E2F5	1.032159	1.360803	1.577477	0.934351	1.017194	0.887748
Homo_sapiens_newGene_6855	Homo_sapiens_newGene_6855	0.279614	0.297227	0.367314	0.725299	0.818459	0.385568
ENSG00000141639	MAPK4	7.542875	6.238447	7.491767	11.380323	11.760122	9.939444
ENSG00000066230	SLC9A3	11.195393	8.559604	11.74035	13.204918	14.272596	13.28109
Homo_sapiens_newGene_6586	Homo_sapiens_newGene_6586	2.421423	2.606301	1.74367	2.989729	3.088993	2.743829
Homo_sapiens_newGene_6585	Homo_sapiens_newGene_6585	0.117195	0.052327	0.484174	0.010738	0.05123	0.080442
ENSG00000021645	NRXN3	0.339672	0.463019	0.417411	0.073465	0.087084	0.17554
ENSG00000213185	FAM24B	6.384151	3.897032	5.02722	3.739249	2.970225	5.327988
ENSG00000102981	PARD6A	1.818174	1.619558	2.239003	1.44213	0.790449	1.113882
ENSG00000123427	EEF1AKMT3	1.604714	1.970827	1.796028	2.676878	2.080656	2.160494
ENSG00000102362	SYTL4	2.944963	2.482051	2.422337	1.693375	2.022439	1.539565
ENSG00000215915	ATAD3C	0	0.024154	0.014047	0.270915	0.039669	0.003961
ENSG00000143382	ADAMTSL4	29.878008	27.292167	31.429465	14.543067	14.394567	15.067018
Homo_sapiens_newGene_6009	Homo_sapiens_newGene_6009	5.193867	6.522095	5.844722	2.721885	2.385758	2.684772
Homo_sapiens_newGene_3747	Homo_sapiens_newGene_3747	1.437538	1.226202	0.948605	2.110799	1.778248	3.431641
Homo_sapiens_newGene_7844	Homo_sapiens_newGene_7844	1.657399	1.399491	0.93727	0.963332	0.95341	1.146401
ENSG00000187098	MITF	23.199941	23.42191	22.294565	11.242784	10.416361	10.478836
ENSG00000187097	ENTPD5	2.078139	2.150555	1.692488	2.748678	2.63996	2.755144
ENSG00000187091	PLCD1	0.575309	0.467855	0.704898	0.243081	0.436729	0.719618
ENSG00000011009	LYPLA2	42.8307	40.492321	47.504881	31.311726	31.279615	31.954706
ENSG00000182782	HCAR2	0.181409	0.171559	0.140717	0.462227	0.375098	0.287919
ENSG00000158528	PPP1R9A	0.353533	0.388102	0.283924	0.314022	0.50491	0.477213
ENSG00000052850	ALX4	0.08817	0.052818	0.108564	0.212486	0.314382	0.285352
ENSG00000197608	ZNF841	7.06243	6.019781	5.736947	8.484594	9.463926	8.689919
ENSG00000198003	CCDC151	0.424618	0.163606	0.395435	0.32929	0.166787	0.120474
ENSG00000285269	AL160269.1	0	0	0.140427	0	0.349873	0
ENSG00000171121	KCNMB3	0.663416	1.435607	0.989458	2.649139	1.779187	1.337294
ENSG00000280165	PCDH20	0	0	0	0.313659	0.334523	0.2042
ENSG00000184923	NUTM2A	0.167536	0.257845	0.293665	0.446922	0.289351	0.194893
ENSG00000237330	RNF223	3.250863	3.268306	4.562006	2.694572	2.551368	2.189476
ENSG00000165806	CASP7	5.509153	4.924374	5.469643	12.812807	11.934129	12.995142
ENSG00000165807	PPP1R36	0.197746	0.194704	0.140563	0.516812	0.555458	0.85257
ENSG00000165802	NSMF	29.185371	24.656338	27.2037	17.817763	18.068953	20.612198
ENSG00000070961	ATP2B1	17.616673	18.001504	16.175661	27.260189	25.421295	25.582008
ENSG00000137648	TMPRSS4	0.034496	0.03431	0.114485	0.18301	0.35225	0.305923
ENSG00000224389	C4B	0.110091	0.158457	0.133189	0.214071	0.305392	0.319814
ENSG00000110042	DTX4	7.08889	6.342451	7.268939	4.538266	3.880973	4.214188
ENSG00000110047	EHD1	24.181846	21.498547	24.66023	16.751761	15.837134	16.247557
ENSG00000265763	ZNF488	1.182706	1.305528	1.655043	0.612264	0.703579	0.705018
ENSG00000144843	ADPRH	1.229862	1.240157	1.82222	1.873701	1.514105	2.656401
ENSG00000135437	RDH5	0.492889	0.623513	0.534194	1.318412	1.10758	2.382974
ENSG00000142149	HUNK	0.552132	0.541251	0.745102	0.454395	0.403036	0.252365
ENSG00000152818	UTRN	3.43584	2.850242	2.990178	1.334325	1.596017	1.399121
ENSG00000149179	C11orf49	22.368994	16.574033	21.791872	28.813195	29.20906	31.412262
ENSG00000142856	ITGB3BP	21.888379	21.369127	20.197011	13.087998	13.925851	14.446931
ENSG00000108352	RAPGEFL1	4.149422	4.007961	4.624007	6.89318	6.575859	6.167538
ENSG00000203814	HIST2H2BF	0.785194	0.805837	0.614018	1.728	1.875637	1.876039
ENSG00000180998	GPR137C	0.364469	0.384202	0.589222	0.264731	0.178578	0.197718
ENSG00000113070	HBEGF	0.992263	1.076253	1.008153	0.653893	0.627077	0.414193
ENSG00000140284	SLC27A2	4.790903	4.899523	5.030913	2.532366	2.33569	2.526008
Homo_sapiens_newGene_2262	Homo_sapiens_newGene_2262	2.194457	1.975461	1.524607	2.742908	1.681168	1.652722
ENSG00000115594	IL1R1	0.283192	0.396802	0.450181	0.7321	0.952882	0.92336
ENSG00000251201	TMED7-TICAM2	0.34046	0	1.130698	0	1.969887	1.046079
ENSG00000185862	EVI2B	0.374473	0.498557	0.187206	0.659966	0.598216	0.763739
Homo_sapiens_newGene_6219	Homo_sapiens_newGene_6219	2.921846	3.166869	2.304571	0.724117	1.011527	0.881228
Homo_sapiens_newGene_1245	Homo_sapiens_newGene_1245	2.560409	2.816619	2.951063	0.935861	0.883293	0.984813
ENSG00000162894	FCMR	0.565609	0.736373	0.824542	0.355949	0.263454	0.394002
Homo_sapiens_newGene_5547	Homo_sapiens_newGene_5547	3.903889	4.52162	3.348781	6.242945	5.38514	5.000898
Homo_sapiens_newGene_5895	Homo_sapiens_newGene_5895	0.203751	0.037429	0.103796	0.211565	0.688074	0.18556
ENSG00000125827	TMX4	1.089667	1.357168	1.268737	1.819742	1.655827	1.725655
ENSG00000149346	SLX4IP	0.721875	0.680233	0.696536	1.279364	1.259705	1.300627
ENSG00000170153	RNF150	1.930467	2.19885	1.686156	4.119174	4.135976	3.714614
ENSG00000183853	KIRREL1	22.275421	19.135627	22.312547	14.743934	14.602884	12.846149
Homo_sapiens_newGene_2245	Homo_sapiens_newGene_2245	0.472641	0.838732	0.489997	0.508561	0.272536	0.594033
ENSG00000261052	SULT1A3	15.115543	15.711042	19.093766	29.865851	28.099862	29.694387
ENSG00000004799	PDK4	6.772181	6.090299	6.325195	8.942139	9.992809	9.516459
ENSG00000136490	LIMD2	0.169762	0.084282	0.476903	0.409287	0.711037	0.635123
ENSG00000174599	TRAM1L1	0.630399	0.125334	0.555333	0.954459	0.684878	0.707023
ENSG00000273513	TBC1D3K	1.080472	0.957486	1.590554	1.381446	1.081282	0.958974
ENSG00000107984	DKK1	27.554543	27.564222	30.72777	7.231004	7.67747	9.096335
Homo_sapiens_newGene_456	Homo_sapiens_newGene_456	0.75605	0.540611	0.277254	0.906068	0.84261	1.109491
ENSG00000164920	OSR2	3.016824	2.608944	4.040081	1.643995	1.737395	1.296939
ENSG00000181104	F2R	7.190455	6.912942	6.727561	3.718899	4.171293	3.328502
Homo_sapiens_newGene_182	Homo_sapiens_newGene_182	0.078359	0.226192	0.114105	0.217833	0.301499	0.332932
ENSG00000147168	IL2RG	2.038475	2.512036	3.354767	1.071854	1.677518	2.056733
ENSG00000066923	STAG3	5.161451	5.175876	4.995347	3.690313	3.692559	2.986155
ENSG00000227268	KLLN	0.545499	0.412125	0.373299	0.282155	0.264335	0.387704
ENSG00000258790	AL121594.1	1.338006	0.61476	0.353357	0.290956	1.047548	5.730329
ENSG00000168243	GNG4	0.459374	0.494737	0.503199	0.422471	0.254102	0.225157
ENSG00000112561	TFEB	3.235227	3.897584	4.3048	2.874746	4.19124	2.968192
Homo_sapiens_newGene_4925	Homo_sapiens_newGene_4925	0.333943	0.381812	0.699648	0.300854	0.39976	0.248084
ENSG00000102870	ZNF629	3.577672	3.12728	3.456422	5.00664	5.323388	4.990942
Homo_sapiens_newGene_1169	Homo_sapiens_newGene_1169	1.054943	1.372053	2.833852	2.90531	3.062424	3.610457
Homo_sapiens_newGene_1163	Homo_sapiens_newGene_1163	0.188709	0.092387	0.258287	0.476723	0.143969	0.23697
ENSG00000166128	RAB8B	6.054705	6.603211	6.308415	4.577333	4.169085	3.702521
ENSG00000137033	IL33	0	0.132852	0	0.411963	0.471444	0.539229
ENSG00000173805	HAP1	1.495605	2.094584	2.09741	1.238357	0.895714	1.012189
ENSG00000165474	GJB2	0.526737	0.831925	0.37635	0.422995	0.378729	0.588039
Homo_sapiens_newGene_6839	Homo_sapiens_newGene_6839	1.830069	1.628484	1.564021	1.419853	1.590778	1.459432
ENSG00000155530	LRGUK	0.057608	0.118519	0.05224	0.26344	0.133043	0.140563
ENSG00000176973	FAM89B	8.461051	5.975202	6.754334	5.537586	6.365081	4.781817
ENSG00000061656	SPAG4	7.698768	8.174143	9.885289	20.232318	18.462617	19.454701
ENSG00000154127	UBASH3B	4.406481	4.182207	4.235319	1.639507	1.825337	1.541417
ENSG00000240583	AQP1	1.593293	1.446029	1.876811	2.747351	3.095774	3.114914
ENSG00000259823	LYPD8	1.296752	1.455831	0.774614	1.520632	1.099242	1.833077
ENSG00000115919	KYNU	20.988364	21.423742	15.43255	28.91086	26.653004	43.203409
ENSG00000138356	AOX1	0.259505	0.148212	0.120617	0.063079	0.207636	0.121404
ENSG00000169231	THBS3	6.382296	5.948376	6.568886	4.668526	4.26301	4.339324
Homo_sapiens_newGene_6082	Homo_sapiens_newGene_6082	1.736254	1.104384	1.682347	0.778866	0.941315	1.340461
ENSG00000169583	CLIC3	20.038383	16.964052	22.194586	11.214613	13.982001	12.108396
ENSG00000069535	MAOB	7.812753	7.985244	7.154281	12.408967	14.040998	14.439893
ENSG00000165675	ENOX2	2.532829	2.474339	2.080158	4.465412	3.963133	3.125112
ENSG00000153071	DAB2	40.020672	41.368276	39.961481	24.981557	24.540603	24.115465
Homo_sapiens_newGene_213	Homo_sapiens_newGene_213	0.524804	0.97096	1.58991	2.261454	1.609601	2.20026
Homo_sapiens_newGene_3042	Homo_sapiens_newGene_3042	0.676245	0.402115	0.754345	0.715774	0.795925	0.733416
ENSG00000164236	ANKRD33B	22.676219	21.633864	22.61634	11.942747	11.551992	11.24709
ENSG00000168961	LGALS9	0.088177	0.045503	0.100277	0.688833	0.352848	0.493282
ENSG00000204970	PCDHA1	0.789813	0.018982	0	0.088174	0.085031	0.037229
Homo_sapiens_newGene_3953	Homo_sapiens_newGene_3953	1.543312	1.448728	1.865231	1.026845	0.948726	1.104462
ENSG00000187838	PLSCR3	9.499437	9.233791	10.086917	6.125481	6.177323	5.425079
ENSG00000187837	HIST1H1C	14.968671	13.167612	15.591544	25.260103	22.650951	22.253809
Homo_sapiens_newGene_5464	Homo_sapiens_newGene_5464	13.114587	14.916544	16.113198	8.822541	8.679124	9.850246
ENSG00000285953	AC000120.3	0	0	0.191272	0.090894	1.277622	3.384299
Homo_sapiens_newGene_2602	Homo_sapiens_newGene_2602	0.659319	0.566656	1.206504	1.414005	1.527857	1.010131
Homo_sapiens_newGene_2607	Homo_sapiens_newGene_2607	1.224998	1.671149	1.274915	0.43973	0.495311	1.237181
ENSG00000166866	MYO1A	0.069735	0.113449	0.114486	0.271321	0.089191	0.159615
ENSG00000137171	KLC4	8.831567	8.236778	9.442407	13.637665	12.779195	14.023661
ENSG00000165886	UBTD1	2.915861	2.382623	3.751638	1.760393	2.254174	2.229618
ENSG00000165887	ANKRD2	1.209142	0.75169	1.605241	0	0.02667	0.087404
ENSG00000081041	CXCL2	0.95978	0.593356	0.675139	1.513414	1.471242	1.436015
ENSG00000049239	H6PD	2.204786	2.583266	2.740879	3.692581	3.379361	2.869557
ENSG00000154059	IMPACT	2.95008	3.341472	2.71968	3.789231	4.066301	4.496662
ENSG00000170390	DCLK2	0.965502	1.098449	1.359342	0.594949	0.369043	0.440088
ENSG00000171444	MCC	0.268185	0.386559	0.176686	0.426475	0.44265	0.301243
Homo_sapiens_newGene_829	Homo_sapiens_newGene_829	0.377529	0.682526	0.444069	0.259197	0.224295	0.033707
ENSG00000086827	ZW10	6.907813	6.770215	6.820224	15.318559	15.895699	14.130545
ENSG00000099330	OCEL1	8.915519	6.310964	8.684242	12.43689	14.190046	14.436891
ENSG00000129749	CHRNA10	0.742904	0.326256	0.521908	0.762872	0.810756	1.008467
ENSG00000063127	SLC6A16	0.52105	0.677913	0.283744	0.800478	0.751605	0.813796
ENSG00000116285	ERRFI1	13.489999	10.987113	11.166354	7.910944	7.700655	6.582925
Homo_sapiens_newGene_7659	Homo_sapiens_newGene_7659	0.191668	0.130736	0.799779	0.663151	0.636123	0.514131
ENSG00000174206	C12orf66	1.545735	1.205543	1.344702	1.702411	2.265552	1.958006
Homo_sapiens_newGene_7652	Homo_sapiens_newGene_7652	0.820769	0.695417	1.098297	0.887097	1.251958	1.166983
Homo_sapiens_newGene_727	Homo_sapiens_newGene_727	0.31096	0.501952	0.32734	0.771314	0.397209	0.583538
ENSG00000088538	DOCK3	0.144737	0.140114	0.182273	0.103221	0.088644	0.092037
Homo_sapiens_newGene_922	Homo_sapiens_newGene_922	1.960858	1.714809	2.108832	1.424211	1.140953	1.404798
ENSG00000261652	C15orf65	3.491515	4.309494	3.281865	4.20248	6.306912	6.07069
Homo_sapiens_newGene_1713	Homo_sapiens_newGene_1713	2.790124	1.553767	4.538847	4.198432	3.967672	4.26449
ENSG00000064205	WISP2	179.503868	162.394139	192.512102	91.354845	95.380184	97.018995
ENSG00000162817	C1orf115	2.512071	2.351855	2.49076	1.606883	1.812198	1.99701
ENSG00000162814	SPATA17	0.035606	0.141641	0.050891	0.225182	0.223232	0.183171
Homo_sapiens_newGene_6291	Homo_sapiens_newGene_6291	0.345205	0.155422	0.197775	0.471378	0.543772	0.524681
ENSG00000259288	BUB1B-PAK6	0.047804	0.015078	0.025679	0.050612	0.068159	0.516384
ENSG00000162366	PDZK1IP1	9.091837	10.269213	11.224199	7.719074	8.097175	6.508082
ENSG00000260238	PMF1-BGLAP	4.024491	7.707933	6.513526	3.672739	3.168743	4.02972
ENSG00000112576	CCND3	120.154104	112.042697	128.610676	71.42758	71.231679	73.930265
ENSG00000154217	PITPNC1	0.470093	0.343991	0.326002	1.007748	1.017013	1.342629
Homo_sapiens_newGene_6903	Homo_sapiens_newGene_6903	0.352826	0.725186	0.485664	0.068204	0.529015	0.170886
Homo_sapiens_newGene_6907	Homo_sapiens_newGene_6907	0.959513	0.826574	1.168866	1.328764	1.526505	1.311305
ENSG00000160323	ADAMTS13	0.353519	0.310626	0.427486	0.70647	0.704948	0.516202
ENSG00000257390	AC023055.1	7.095502	3.298308	0.122849	0.48358	2.937704	3.214047
ENSG00000160588	MPZL3	1.65352	1.625556	1.373931	2.653862	2.482108	2.601845
ENSG00000109572	CLCN3	8.58575	8.793866	7.778038	12.735064	12.245039	12.032223
ENSG00000092421	SEMA6A	0.187899	0.286853	0.172591	0.384674	0.750315	0.403482
ENSG00000184828	ZBTB7C	1.539662	0.972146	1.143862	2.26034	2.152445	1.724741
ENSG00000130818	ZNF426	2.231025	1.90502	1.636367	3.76248	3.487838	3.837683
ENSG00000273590	SMIM11B	1.853844	4.940928	6.267131	4.509447	5.001091	5.548688
ENSG00000110723	EXPH5	0.076955	0.154265	0.073112	0.180666	0.095823	0.192052
ENSG00000111450	STX2	4.999693	4.60306	5.366738	8.06487	8.296201	7.40746
ENSG00000115602	IL1RL1	0.171161	0.106323	0.041117	0.158102	0.296852	0.461232
ENSG00000112378	PERP	50.833382	50.527187	54.149319	121.079308	119.857376	116.16832
ENSG00000054179	ENTPD2	2.531878	2.712319	3.022943	1.875751	1.55699	1.539525
ENSG00000153956	CACNA2D1	1.099148	1.139903	0.835688	1.511732	1.5683	1.336841
Homo_sapiens_newGene_712	Homo_sapiens_newGene_712	0.334932	0.743592	0.525704	0.782242	0.533386	0.656959
Homo_sapiens_newGene_4184	Homo_sapiens_newGene_4184	1.407693	1.840505	1.423673	0.788869	0.828845	0.911243
Homo_sapiens_newGene_4186	Homo_sapiens_newGene_4186	1.703126	1.232294	1.96015	1.592677	1.187528	1.528632
Homo_sapiens_newGene_4182	Homo_sapiens_newGene_4182	0.918042	1.366603	1.068444	0.716326	0.757397	0.809624
ENSG00000237412	PRSS56	0.491287	0.442754	0.416546	1.213208	1.557976	1.774041
ENSG00000184470	TXNRD2	42.063046	41.429947	47.214034	16.336232	16.273806	17.305087
ENSG00000259075	POC1B-GALNT4	0.495341	0.624592	1.175359	1.038842	0.412926	1.099055
ENSG00000115163	CENPA	4.833315	4.715811	3.651902	5.594835	6.039676	6.26839
ENSG00000166704	ZNF606	0.471268	0.408369	0.627584	0.689688	0.878495	1.066812
ENSG00000182141	ZNF708	1.60137	1.878371	1.862035	2.698768	1.684701	2.149812
Homo_sapiens_newGene_3021	Homo_sapiens_newGene_3021	0.533621	0.977306	0.703251	1.123102	0.905357	1.034125
ENSG00000183793	NPIPA5	7.120528	6.900238	5.557798	6.127815	3.35675	6.543374
ENSG00000197119	SLC25A29	12.348767	10.674932	12.753988	7.406211	7.533766	7.646221
ENSG00000197110	IFNL3	1.185649	0.928645	1.084523	2.523817	2.415301	1.926338
ENSG00000255508	AP002990.1	7.883342	6.827159	25.556454	28.045687	6.980002	8.072889
ENSG00000248751	AC004997.1	0.184635	0.103676	0.496394	0	0	0.150032
ENSG00000083454	P2RX5	12.156057	10.349872	12.666092	10.393791	8.161876	8.117739
ENSG00000129474	AJUBA	24.738491	22.765234	25.795769	8.520861	8.008896	7.505239
ENSG00000141540	TTYH2	0.690597	0.693886	0.54017	1.09548	1.219159	1.113221
ENSG00000116678	LEPR	0.487532	0.808031	0.674817	1.422544	1.127754	1.499662
ENSG00000107863	ARHGAP21	10.59915	11.095594	9.426651	21.294333	20.654953	19.825268
ENSG00000181029	TRAPPC5	4.957647	2.279794	4.292345	3.429687	5.221211	2.812474
ENSG00000181027	FKRP	6.303518	3.106578	4.494766	5.161147	4.818831	7.126783
ENSG00000065325	GLP2R	3.720233	2.411475	2.366129	1.724122	1.638808	1.802616
ENSG00000138670	RASGEF1B	0.844513	1.08469	0.705963	2.845924	2.336639	2.753456
ENSG00000181790	ADGRB1	0.256713	0.170936	0.397948	0.274299	0.281814	0.180531
ENSG00000102098	SCML2	6.649127	7.000742	6.944436	4.543928	4.095427	3.782517
Homo_sapiens_newGene_8240	Homo_sapiens_newGene_8240	0.506306	0.981085	0.484639	0.294527	0.484504	0.527115
ENSG00000180776	ZDHHC20	10.665977	11.389454	11.462589	7.797185	7.576489	7.094717
ENSG00000188549	CCDC9B	9.003331	9.617562	10.676473	6.23831	6.075942	6.134927
ENSG00000109576	AADAT	2.52776	2.471543	2.677992	1.867675	2.009314	1.546125
ENSG00000256500	AL139300.1	0	0	0	0	0	1.382046
ENSG00000159871	LYPD5	0.98902	0.448362	1.086023	0.245695	0.527316	0.634244
ENSG00000196407	THEM5	0.438111	0.912963	0.997307	2.237373	2.472806	2.232981
Homo_sapiens_newGene_5171	Homo_sapiens_newGene_5171	0.814737	0.848937	1.03783	1.14012	0.858096	0.574468
ENSG00000053108	FSTL4	0.090372	0.232737	0.167069	0.462004	0.381182	0.346378
ENSG00000102931	ARL2BP	15.957813	14.031063	11.526574	22.624428	20.570249	17.703529
ENSG00000102934	PLLP	17.123504	12.434146	17.081426	11.44728	11.324527	9.679996
Homo_sapiens_newGene_1088	Homo_sapiens_newGene_1088	0.74284	0.371169	0.483734	0.864224	1.318483	0.951288
Homo_sapiens_newGene_1080	Homo_sapiens_newGene_1080	2.067182	2.658372	1.955705	0.489647	0.718982	0.623634
Homo_sapiens_newGene_1335	Homo_sapiens_newGene_1335	0.108947	0.397773	0.413304	1.174488	1.490563	1.643665
Homo_sapiens_newGene_1336	Homo_sapiens_newGene_1336	0.609976	0.755469	0.668916	0.299463	0.235284	0.384163
Homo_sapiens_newGene_1337	Homo_sapiens_newGene_1337	1.215709	1.573747	1.164775	1.999207	1.922911	2.063468
Homo_sapiens_newGene_1338	Homo_sapiens_newGene_1338	0.943367	0.305697	0.608451	0.619916	0.683877	0.397922
Homo_sapiens_newGene_3791	Homo_sapiens_newGene_3791	1.309334	0.57403	1.0038	1.091365	1.244853	1.241181
ENSG00000040199	PHLPP2	4.25483	4.012971	3.96168	2.875587	2.831523	2.521216
ENSG00000173926	3-Mar	0.291005	0.146697	0.527812	0.443979	0.407298	0.31082
ENSG00000205755	CRLF2	0.408619	0.227102	0.241522	1.055717	0.567494	0.568467
ENSG00000187642	PERM1	1.581257	1.477755	1.866501	1.664474	1.527471	1.204552
ENSG00000171223	JUNB	52.037556	38.597244	48.702721	58.190739	62.96468	58.366379
ENSG00000220201	ZGLP1	0.342432	0.353541	0.731385	0.49668	0.844538	0.968725
ENSG00000173269	MMRN2	2.071244	1.749461	2.395917	2.715627	1.770532	1.480841
ENSG00000145506	NKD2	5.496872	4.516082	4.680143	8.185019	9.205665	9.246708
ENSG00000140750	ARHGAP17	15.774967	16.238398	15.833417	11.110394	10.580486	10.738546
Homo_sapiens_newGene_6166	Homo_sapiens_newGene_6166	0.666394	0.469247	0.329108	0.547179	0.774245	0.663928
ENSG00000073711	PPP2R3A	6.186582	6.452502	6.692582	3.692768	3.663201	3.444791
ENSG00000184227	ACOT1	1.653437	1.025289	1.285853	0.786418	1.643175	1.555709
ENSG00000188735	TMEM120B	15.02993	14.696721	15.643459	13.776598	6.990021	13.417375
ENSG00000188738	FSIP2	0.034924	0.026734	0.040842	0.179976	0.113436	0.109563
ENSG00000215271	HOMEZ	0.826677	0.836916	0.768506	1.196475	1.093834	1.323464
ENSG00000148814	LRRC27	0.868993	0.707562	1.343721	2.125811	2.584573	1.281351
ENSG00000135119	RNFT2	2.056903	2.156472	1.593052	1.90752	0.878718	1.657663
ENSG00000135116	HRK	0.509871	0.500512	0.672322	0.275072	0.294155	0.264336
ENSG00000115596	WNT6	1.66411	1.246482	1.985949	1.189145	1.016536	0.681209
Homo_sapiens_newGene_2867	Homo_sapiens_newGene_2867	1.997874	0.532716	0.97488	0.619693	1.013879	0.753819
Homo_sapiens_newGene_6987	Homo_sapiens_newGene_6987	1.117457	1.137821	1.085688	1.953809	1.816891	1.794792
ENSG00000074590	NUAK1	1.725784	1.63789	1.74973	0.793892	0.915562	0.874558
ENSG00000050165	DKK3	1.486958	1.139656	1.43924	0.384656	0.559915	0.813427
ENSG00000186153	WWOX	0.729427	1.066318	0.559112	1.079479	1.525668	1.074019
Homo_sapiens_newGene_2358	Homo_sapiens_newGene_2358	0.477193	0.196455	0.303534	1.362339	1.281848	0.853854
ENSG00000164089	ETNPPL	0.305916	0.41042	0.356866	1.048296	0.901543	1.237893
Homo_sapiens_newGene_2186	Homo_sapiens_newGene_2186	2.237796	2.572212	2.816809	2.860769	2.544308	1.839704
Homo_sapiens_newGene_2183	Homo_sapiens_newGene_2183	1.85573	1.579638	1.383671	1.143967	1.784247	1.480176
Homo_sapiens_newGene_2180	Homo_sapiens_newGene_2180	0.048652	0.021845	0.120891	0.289937	0.172387	0.172547
ENSG00000104953	TLE6	0.602427	0.573308	1.180013	0.985927	0.125359	0.383003
Homo_sapiens_newGene_3859	Homo_sapiens_newGene_3859	0.473174	0.51366	0.753647	1.50539	2.301324	1.866343
Homo_sapiens_newGene_1989	Homo_sapiens_newGene_1989	0.482913	0.459479	0.684661	0.812882	0.868635	0.791911
ENSG00000084444	FAM234B	1.088051	0.912034	1.293868	0.791354	0.673987	0.644163
ENSG00000158125	XDH	0.457391	0.276587	0.407565	0.315692	0.282705	0.153825
ENSG00000137727	ARHGAP20	0.261123	0.241516	0.177009	0.140866	0.119249	0.158674
Homo_sapiens_newGene_5849	Homo_sapiens_newGene_5849	0.963711	1.345957	2.732423	0.970256	1.782825	0.779716
ENSG00000174951	FUT1	1.734833	1.747506	2.041223	1.403422	1.126148	1.300835
ENSG00000175602	CCDC85B	18.748831	11.978553	17.074879	13.569358	19.74132	14.289178
ENSG00000177606	JUN	9.008519	7.196086	7.923247	12.599511	12.72415	11.864835
ENSG00000172382	PRSS27	1.159256	1.122212	1.400915	2.209368	1.608336	1.598413
ENSG00000196839	ADA	9.486921	8.135223	8.351174	6.340362	6.554752	5.293782
ENSG00000172927	MYEOV	9.32348	8.872556	9.097835	4.609471	4.713316	4.502371
Homo_sapiens_newGene_7116	Homo_sapiens_newGene_7116	1.072701	1.475596	0.75826	3.564246	4.494626	1.055679
ENSG00000116741	RGS2	11.505633	12.396545	9.621744	13.872193	16.409851	17.481174
Homo_sapiens_newGene_1113	Homo_sapiens_newGene_1113	1.16781	1.075109	1.323269	1.905249	2.291338	2.405398
ENSG00000026025	VIM	136.651591	132.214765	142.60898	207.010695	211.5925	204.620462
Homo_sapiens_newGene_8471	Homo_sapiens_newGene_8471	4.711648	6.288448	6.671473	1.93737	1.161457	1.024226
ENSG00000180479	ZNF571	0.847527	0.460564	0.767369	0.689944	0.81026	0.932753
Homo_sapiens_newGene_6641	Homo_sapiens_newGene_6641	1.033267	0.490002	0.24155	0.965275	0.140852	0.140088
Homo_sapiens_newGene_6646	Homo_sapiens_newGene_6646	0.193527	0.165786	0.242825	0.30808	0.184931	0.13645
ENSG00000079335	CDC14A	1.660967	1.494809	1.754324	1.218167	1.061525	1.059817
Homo_sapiens_newGene_6397	Homo_sapiens_newGene_6397	2.26778	3.911511	1.68721	3.912259	2.224877	2.14661
ENSG00000168564	CDKN2AIP	15.692567	15.675371	17.006761	10.042496	9.837596	11.01399
Homo_sapiens_newGene_130	Homo_sapiens_newGene_130	0.612206	1.168973	0.662491	1.367708	1.668852	1.556008
Homo_sapiens_newGene_132	Homo_sapiens_newGene_132	0.140284	0.077882	0.194851	0.601741	0.310871	0.184021
ENSG00000181404	WASHC1	2.672674	1.920042	1.956517	1.13117	1.094354	2.291196
ENSG00000181409	AATK	23.980995	19.804958	24.996327	15.039605	16.733932	16.554194
ENSG00000187123	LYPD6	2.175947	1.720059	1.685032	1.364666	1.477904	1.435751
ENSG00000144810	COL8A1	0.038708	0.019803	0.038015	0.168749	0.202159	0.197046
ENSG00000179532	DNHD1	2.236667	2.129737	2.701639	2.813207	3.00157	2.928819
ENSG00000283239	KBTBD11-OT1	0.313769	0.480584	0.359667	0.248842	0.166965	0.110337
ENSG00000277150	F8A3	1.854462	2.446614	3.599018	4.149564	3.119248	3.174114
ENSG00000052344	PRSS8	3.133064	3.196756	2.75084	0.979311	1.109902	1.325771
ENSG00000136352	NKX2-1	0.883399	0.544398	0.829882	0.393782	0.494239	0.342147
ENSG00000128709	HOXD9	1.492979	1.267802	1.35816	0.86259	1.040559	1.168386
ENSG00000138119	MYOF	94.311996	91.5314	90.300492	48.547036	48.482246	47.041209
ENSG00000158373	HIST1H2BD	3.903259	4.978679	5.077485	14.039271	11.54323	11.150002
ENSG00000130024	PHF10	26.250232	28.226974	23.512396	39.110121	36.633189	38.856135
ENSG00000078804	TP53INP2	1.320472	1.545141	1.546633	0.720155	1.025019	0.875261
ENSG00000189410	SH2D5	0.928331	1.155468	1.731455	0.299913	0.500553	0.416581
ENSG00000131848	ZSCAN5A	2.281914	1.592846	2.385832	2.524585	2.8279	2.478465
Homo_sapiens_newGene_6868	Homo_sapiens_newGene_6868	1.462947	1.390804	1.527435	0.965891	1.31397	0.937598
ENSG00000173175	ADCY5	0.152027	0.197936	0.176001	0.507171	0.551786	0.453191
ENSG00000181885	CLDN7	9.281372	8.349148	12.540263	13.250552	16.352324	13.856881
ENSG00000140044	JDP2	6.852574	9.662114	6.46842	3.643787	2.198484	6.761578
ENSG00000100060	MFNG	0.719415	0.620215	1.25528	1.770516	1.685224	1.454494
ENSG00000152270	PDE3B	0.844818	0.967263	0.698399	1.603711	1.830314	1.656621
ENSG00000160932	LY6E	199.829809	187.297757	206.270132	136.72176	139.794121	146.064607
ENSG00000143537	ADAM15	41.928884	36.881867	44.81941	63.5325	65.455315	65.326386
Homo_sapiens_newGene_2578	Homo_sapiens_newGene_2578	0.16669	0.517086	0.323417	0	0.196716	0.028728
ENSG00000169554	ZEB2	1.138122	0.502342	0.88396	1.574736	1.485395	1.415017
Homo_sapiens_newGene_1006	Homo_sapiens_newGene_1006	0.71565	1.217655	0.082397	1.149339	1.566186	1.317359
Homo_sapiens_newGene_1007	Homo_sapiens_newGene_1007	0.203518	0	0.874508	0	0	0
Homo_sapiens_newGene_8527	Homo_sapiens_newGene_8527	6.162414	3.710324	2.685877	3.281128	2.656041	2.190538
Homo_sapiens_newGene_8528	Homo_sapiens_newGene_8528	1.233723	2.302171	2.650667	1.957575	3.948347	2.547022
ENSG00000228594	FNDC10	5.042067	3.879936	5.405109	6.988596	6.914438	6.606365
Homo_sapiens_newGene_5656	Homo_sapiens_newGene_5656	1.560553	1.720302	1.37401	1.305955	1.40335	0.765439
ENSG00000163565	IFI16	12.240788	10.937208	10.565692	17.842284	18.995713	19.426874
ENSG00000114480	GBE1	19.820963	23.401093	19.46701	28.864321	32.586231	32.170683
ENSG00000115756	HPCAL1	68.899486	61.11015	64.487747	49.148472	42.640091	47.444697
Homo_sapiens_newGene_7870	Homo_sapiens_newGene_7870	2.088026	1.040568	1.518763	2.657568	2.157157	1.977686
ENSG00000008323	PLEKHG6	0.618916	0.10817	0.24225	0.180508	0.121769	0.312239
ENSG00000055118	KCNH2	0.293495	0.25143	0.313968	0.040878	0.018427	0.066176
ENSG00000182771	GRID1	1.063836	0.869456	1.052461	0.529761	0.476579	0.446833
Homo_sapiens_newGene_4523	Homo_sapiens_newGene_4523	0.244963	0.208066	0.262952	0.97055	0.570235	0.874166
Homo_sapiens_newGene_4520	Homo_sapiens_newGene_4520	0.878515	1.098935	1.237505	1.606553	1.925598	2.143598
Homo_sapiens_newGene_4526	Homo_sapiens_newGene_4526	0.752291	0.829881	0.657087	1.086837	1.160641	1.198802
Homo_sapiens_newGene_4527	Homo_sapiens_newGene_4527	0.745511	0.711155	0.694604	1.410799	1.229445	1.124473
Homo_sapiens_newGene_1820	Homo_sapiens_newGene_1820	1.480634	1.351182	1.513415	0.409427	0.33291	0.402179
Homo_sapiens_newGene_1823	Homo_sapiens_newGene_1823	0.212172	0.384688	0.670073	0.204912	0.38326	0.230155
ENSG00000183691	NOG	4.800271	4.077256	4.131967	6.607635	7.372238	5.603655
ENSG00000010030	ETV7	1.868883	1.83359	2.464983	1.783882	1.412993	1.462875
ENSG00000176697	BDNF	1.36185	1.846763	1.496029	1.038891	0.892968	1.108262
ENSG00000134830	C5AR2	1.015111	0.906934	0.882069	1.688202	1.755059	1.601242
Homo_sapiens_newGene_2030	Homo_sapiens_newGene_2030	1.628801	2.086588	2.093839	0.900493	1.114397	1.010334
ENSG00000185621	LMLN	0.425359	0.345083	0.295467	0.638004	0.823064	0.752855
ENSG00000169918	OTUD7A	2.691732	1.466157	2.223737	1.976479	1.630736	1.637263
ENSG00000277726	AL109811.3	0.969205	1.532248	0.802112	0.549446	0.577088	1.312309
ENSG00000198816	ZNF358	7.385749	4.839788	6.889794	7.647759	8.70394	7.55909
ENSG00000198814	GK	1.342024	1.143504	0.973376	1.551408	1.869707	2.192358
ENSG00000267221	C17orf113	0.249973	0.659179	0.43176	0.362327	0.267875	0.289102
ENSG00000073792	IGF2BP2	4.819321	3.466533	3.873033	2.4319	2.941207	2.662464
ENSG00000110031	LPXN	0.34637	0.489759	0.685384	0.852436	0.94456	0.583037
ENSG00000144230	GPR17	1.131485	0.764287	0.764059	0.553885	0.316098	0.667733
ENSG00000075826	SEC31B	0.996078	1.031246	0.881493	1.383971	1.481732	1.595146
ENSG00000074047	GLI2	3.304635	3.209891	3.636384	2.378756	2.442351	1.955003
ENSG00000139880	CDH24	4.730631	4.334064	4.7527	3.268554	3.083107	3.082239
Homo_sapiens_newGene_1907	Homo_sapiens_newGene_1907	0.259305	0.355359	0.423911	0.846899	0.750896	0.830966
Homo_sapiens_newGene_628	Homo_sapiens_newGene_628	0.332282	0.192068	0.444735	0.602931	0.721589	1.116829
Homo_sapiens_newGene_623	Homo_sapiens_newGene_623	0.241927	0.251991	0.435667	0.414962	0.72265	0.502331
ENSG00000123178	SPRYD7	2.804362	2.773393	2.272128	1.889806	1.815274	1.641405
ENSG00000185813	PCYT2	9.204499	8.34051	11.316762	6.158747	7.152578	6.755846
Homo_sapiens_newGene_3697	Homo_sapiens_newGene_3697	2.060527	2.071788	1.919615	2.862426	2.671963	2.806984
Homo_sapiens_newGene_3696	Homo_sapiens_newGene_3696	2.526574	2.453327	2.543619	1.946998	2.122737	1.617679
Homo_sapiens_newGene_3698	Homo_sapiens_newGene_3698	1.358679	1.720892	0.863943	1.673022	0.436199	0.762151
Homo_sapiens_newGene_3529	Homo_sapiens_newGene_3529	0.26488	0.158534	0.192531	0.416879	0.47396	0.617932
ENSG00000198482	ZNF808	1.390889	1.881891	1.679124	1.90367	2.143906	2.287255
ENSG00000204866	IGFL2	1.058769	0.713713	0.844612	1.030611	1.123219	2.038614
ENSG00000274810	NPHP3-ACAD11	0.636928	1.01475	0.388578	0.995111	0.597894	0.640936
ENSG00000198223	CSF2RA	11.884236	12.137167	12.263993	3.852857	3.612489	3.572662
ENSG00000171307	ZDHHC16	14.275386	14.855981	15.693607	26.935651	25.833058	25.846999
ENSG00000171303	KCNK3	0.274792	0.148187	0.306901	0.237856	0.523746	0.50742
ENSG00000177685	CRACR2B	4.229264	3.642019	4.942466	3.110893	2.754859	2.369255
ENSG00000071967	CYBRD1	7.5895	8.220901	7.450485	4.330881	3.895244	3.912054
ENSG00000136197	C7orf25	2.877392	3.872142	3.591604	3.873546	5.124451	6.249302
ENSG00000113248	PCDHB15	0.224885	0.174809	0.173764	0.346475	0.398059	0.302645
ENSG00000113790	EHHADH	0.377976	0.675005	0.663933	0.853223	0.632426	0.786723
ENSG00000168079	SCARA5	38.890216	35.315288	37.121363	56.438249	58.546452	56.466125
ENSG00000168077	SCARA3	25.812559	24.318644	26.919709	13.717199	12.420342	12.631378
ENSG00000134121	CHL1	0.042055	0.030378	0.034907	0.255838	0.262247	0.23947
ENSG00000111799	COL12A1	10.505379	10.352617	10.096002	3.953143	3.849508	3.76006
ENSG00000260643	AC092718.3	1.233924	1.181961	1.23941	0.179171	0	0.313911
ENSG00000167995	BEST1	1.982265	43.473213	2.143785	2.049561	2.610548	53.790878
ENSG00000187650	VMAC	0.484459	0.379411	0.322643	0.742136	0.585767	0.789829
ENSG00000162733	DDR2	0.215787	0.275295	0.195447	0.356283	0.353362	0.403749
ENSG00000169851	PCDH7	2.371134	2.755279	2.437343	2.191169	2.073808	2.164555
ENSG00000188162	OTOG	0.256574	0.294419	0.392313	0.531681	0.332666	0.440685
ENSG00000014257	ACPP	0.768225	1.042746	0.916372	0.403059	0.39366	0.626857
Homo_sapiens_newGene_7312	Homo_sapiens_newGene_7312	0.41049	0.46205	0.902415	0.37508	0.528827	0.166816
ENSG00000106348	IMPDH1	42.524625	39.505982	46.208228	29.965657	28.717525	26.253553
ENSG00000282034	AC106886.5	8.77411	5.459618	6.25732	3.779535	5.70011	6.002259
Homo_sapiens_newGene_566	Homo_sapiens_newGene_566	0.270956	0.204314	0.182966	0.671048	0.258879	0.385688
ENSG00000255823	MTRNR2L8	0.508437	0.653533	0.812415	0.125286	0.488728	0.341423
ENSG00000122786	CALD1	43.159388	45.250613	44.962009	30.47918	29.321813	29.754294
ENSG00000173852	DPY19L1	8.779567	8.227287	8.756327	14.030442	13.733792	13.075598
ENSG00000001460	STPG1	1.950975	2.074864	1.422749	2.039214	2.044686	2.450079
ENSG00000122870	BICC1	18.769438	18.153208	17.996202	11.895705	10.482698	10.171595
ENSG00000170775	GPR37	2.988623	2.725257	3.477081	1.762995	1.526675	1.690102
ENSG00000082196	C1QTNF3	0	0.066297	0.290753	0.24572	0.281105	0.368663
ENSG00000136010	ALDH1L2	1.954729	2.242956	1.738099	4.114257	4.040667	3.995859
ENSG00000118849	RARRES1	1.158338	1.422682	1.472061	2.105609	2.413455	2.321844
ENSG00000074410	CA12	7.28528	7.227181	7.525595	13.439249	13.800648	13.882137
ENSG00000267909	CCDC177	0.125367	0.096743	0.191044	0.468527	0.597277	0.478668
ENSG00000204003	AL355987.1	1.388031	0.229417	0.997751	1.195748	1.586825	1.314528
ENSG00000270885	RASL10B	0.617247	0.697634	0.680054	0.611356	0.433164	0.308837
ENSG00000197930	ERO1A	10.466101	11.796591	10.421256	18.592718	19.562472	18.255276
ENSG00000197935	ZNF311	1.318899	1.568213	1.059175	2.722988	2.31698	2.286697
Homo_sapiens_newGene_6767	Homo_sapiens_newGene_6767	0.312926	0.125788	0.141525	0.566069	0.495291	0.491635
ENSG00000068615	REEP1	2.202034	2.364302	1.827209	1.193068	1.124889	1.223851
Homo_sapiens_newGene_275	Homo_sapiens_newGene_275	0.473304	0.363702	0.408643	1.06558	1.110096	0.922342
ENSG00000283663	AC008687.8	0.570864	0	0	0	0	0.106897
ENSG00000188641	DPYD	1.208888	1.265139	1.150047	1.845274	1.907469	1.437992
Homo_sapiens_newGene_2844	Homo_sapiens_newGene_2844	0.325319	0.515944	0.680389	0.792917	0.584061	0.474602
ENSG00000196218	RYR1	0.412692	0.404513	0.402517	0.626849	0.65243	0.49471
ENSG00000196214	ZNF766	1.692949	1.950641	1.851197	2.64588	3.506931	2.652599
ENSG00000183617	MRPL54	10.699796	9.312201	14.412889	8.810168	11.50065	8.780334
Homo_sapiens_newGene_6754	Homo_sapiens_newGene_6754	0.204225	0.252783	0.583408	0.257358	0.236944	0.216791
ENSG00000256206	AC018523.2	0.944202	2.046594	1.916731	2.685824	2.784102	2.740601
ENSG00000167740	CYB5D2	1.862311	1.720404	2.66155	3.351575	3.75818	3.455419
ENSG00000234857	HNRNPUL2-BSCL2	10.068643	6.580017	4.159416	5.667998	6.500619	7.899919
ENSG00000057294	PKP2	1.510169	1.434878	1.544214	1.040082	0.868286	0.825767
ENSG00000166833	NAV2	5.933476	5.924642	5.750064	4.614401	4.102148	3.677445
ENSG00000198892	SHISA4	4.969528	4.861125	5.423608	2.907378	4.037059	3.435072
ENSG00000157578	LCA5L	1.203299	0.853019	0.346392	1.291133	0.875417	0.978056
ENSG00000130962	PRRG1	9.883061	9.699231	9.19601	6.675468	6.100914	6.102457
ENSG00000157570	TSPAN18	4.258162	4.11963	4.170911	8.601668	7.886824	7.784008
ENSG00000073464	CLCN4	0.624668	0.666401	0.583452	0.448005	0.569293	0.262916
ENSG00000174130	TLR6	1.184004	1.147153	0.9898	1.779809	1.601806	1.711652
ENSG00000285991	AL355312.5	0.034136	0	3.614301	3.548074	0.104765	0.035906
ENSG00000111348	ARHGDIB	0.626956	0.9636	0.84481	0.515916	0.343425	0.301571
ENSG00000082014	SMARCD3	4.78124	3.51992	4.000281	2.801206	3.356358	3.762706
ENSG00000068366	ACSL4	14.607522	15.001774	13.223955	20.821349	21.902728	21.762811
ENSG00000069011	PITX1	15.804058	11.510308	15.117558	20.7174	21.517033	18.106807
ENSG00000124102	PI3	3.701927	3.355215	3.046327	2.074867	0.728398	1.440468
ENSG00000074621	SLC24A1	0.238164	0.429292	0.593333	0.790981	0.743235	0.827554
ENSG00000138756	BMP2K	3.077145	3.54977	2.195411	3.018683	3.141059	3.245809
ENSG00000138757	G3BP2	25.210546	24.757282	23.444954	52.714275	54.354049	55.261585
ENSG00000122034	GTF3A	32.307546	29.558932	32.548384	45.982088	48.42238	51.647701
ENSG00000122035	RASL11A	1.201807	1.807559	1.358748	0.385408	0.639113	0.506093
ENSG00000172493	AFF1	14.435921	16.074064	14.545535	10.361214	11.23536	10.710607
ENSG00000148450	MSRB2	0.722639	0.519517	1.122519	0.769281	1.407309	0.936487
ENSG00000156958	GALK2	7.220706	7.253676	5.425951	8.591537	7.788897	7.158944
ENSG00000189120	SP6	1.658663	1.395918	1.847787	1.106115	1.147809	1.064674
Homo_sapiens_newGene_1768	Homo_sapiens_newGene_1768	0.851216	0.641411	0.729333	1.052298	0.712568	1.352174
Homo_sapiens_newGene_8391	Homo_sapiens_newGene_8391	0.816018	0.630208	0.85783	1.079325	1.368497	1.326506
ENSG00000187239	FNBP1	10.465282	10.052607	10.435748	7.693702	6.969612	6.954647
Homo_sapiens_newGene_4647	Homo_sapiens_newGene_4647	2.578166	2.409984	2.084619	3.456109	3.110202	3.358617
Homo_sapiens_newGene_4648	Homo_sapiens_newGene_4648	0.987189	0.795087	1.404222	2.740753	2.125501	1.353271
ENSG00000158748	HTR6	0.366842	0.327702	0.466247	1.180494	0.936053	1.141631
ENSG00000185567	AHNAK2	19.00809	17.821916	19.841119	13.334094	13.110876	11.720213
ENSG00000183801	OLFML1	4.239831	3.973624	3.949877	0.54623	0.530002	0.529836
Homo_sapiens_newGene_2175	Homo_sapiens_newGene_2175	0	0.173522	0	0.349764	0	0.488285
ENSG00000179111	HES7	3.658784	2.086269	2.843613	1.853712	1.884033	1.799281
ENSG00000095794	CREM	26.115333	29.4371	24.789019	38.658769	39.303066	40.023433
ENSG00000085760	MTIF2	21.604434	20.307867	19.642394	28.903066	29.536076	31.970882
ENSG00000174607	UGT8	1.250105	1.67495	0.938256	1.064819	1.092425	0.935663
ENSG00000134215	VAV3	0.138381	0.068682	0.284724	0.237313	0.243998	0.221648
Homo_sapiens_newGene_423	Homo_sapiens_newGene_423	1.319458	0.492918	1.610886	0.349274	0.682526	0.956307
Homo_sapiens_newGene_428	Homo_sapiens_newGene_428	4.195763	5.199715	3.987048	3.013053	2.791413	2.996988
ENSG00000139278	GLIPR1	2.27273	2.194295	2.214129	4.271492	4.761344	4.561267
ENSG00000163568	AIM2	0.026566	0	0.116287	0.600643	0.432502	0.395473
ENSG00000188290	HES4	49.155741	34.562926	42.082668	30.30914	35.142692	28.844413
ENSG00000186529	CYP4F3	0.463012	0.35882	0.211	0.541861	0.857221	0.600192
ENSG00000260342	AC138811.2	1.536623	4.339019	0	0	0	0
Homo_sapiens_newGene_6443	Homo_sapiens_newGene_6443	1.002872	0.087529	0.09795	0.111223	0.092104	0.01485
ENSG00000236362	GAGE12F	7.857213	5.869991	6.983834	1.868133	9.997847	7.969247
ENSG00000213799	ZNF845	1.543838	1.715686	1.431458	2.283843	2.50973	2.462712
ENSG00000072954	TMEM38A	1.026442	1.238576	1.619714	0.687944	1.054213	0.997486
Homo_sapiens_newGene_2377	Homo_sapiens_newGene_2377	0.764574	0.619286	0.598156	0.401705	0.705586	0.107127
ENSG00000106617	PRKAG2	3.467878	3.060799	4.004026	1.967224	1.626166	2.251325
ENSG00000213240	AC239799.1	0.373581	0.471731	0.088094	0.1504	0.106833	0.040571
ENSG00000150764	DIXDC1	4.559899	4.926875	4.002019	7.309546	7.836086	6.784503
Homo_sapiens_newGene_7470	Homo_sapiens_newGene_7470	0.537413	0.6894	0.424871	0.786662	0.909622	0.983664
Homo_sapiens_newGene_1133	Homo_sapiens_newGene_1133	1.736067	0.993373	1.83444	1.497367	1.741149	1.685589
ENSG00000149548	CCDC15	0.201503	0.295461	0.271721	0.567078	0.360422	0.432284
Homo_sapiens_newGene_3407	Homo_sapiens_newGene_3407	1.668763	2.030821	0.608676	1.357784	0.813122	1.307569
ENSG00000165424	ZCCHC24	0.99803	0.776587	1.201256	2.438283	1.939827	2.184343
ENSG00000182173	TSEN54	18.121805	15.904619	20.987075	15.225591	13.427483	14.871054
Homo_sapiens_newGene_3183	Homo_sapiens_newGene_3183	0.667902	1.059505	0.857538	1.412073	1.563584	1.061475
ENSG00000176907	TCIM	45.707127	49.380253	45.171646	34.001621	33.214504	34.189125
ENSG00000136098	NEK3	1.632009	1.250037	1.421878	0.867209	1.412516	1.356354
ENSG00000265491	RNF115	2.673998	2.561268	2.468138	1.770225	1.772105	2.102736
ENSG00000136630	HLX	3.943979	2.574852	2.910245	4.977731	4.845357	4.747894
ENSG00000270800	RPS10-NUDT3	0.898972	1.96167	0.169978	0.094133	0.254862	0.506652
ENSG00000113369	ARRDC3	5.613353	4.685483	4.137154	16.017347	16.759533	14.205093
ENSG00000145743	FBXL17	2.231536	2.244139	2.294624	3.47569	3.219702	3.624707
ENSG00000175344	CHRNA7	0.935041	0.804833	0.895338	0.628468	0.485994	1.736693
ENSG00000117281	CD160	0.330941	0.126282	0.383988	0.345301	0.15781	0.237322
Homo_sapiens_newGene_586	Homo_sapiens_newGene_586	0.374805	0.479619	1.039791	0.39127	0.452163	0.312263
ENSG00000131188	PRR7	3.949185	3.966849	3.355419	2.356383	2.659544	2.88055
ENSG00000111859	NEDD9	6.07989	5.73424	5.003439	3.045156	3.515891	3.60088
ENSG00000111850	SMIM8	1.412612	1.639228	1.356842	1.336931	1.082518	1.476184
ENSG00000171928	TVP23B	17.022839	20.899159	17.138491	26.508147	27.672249	27.570082
ENSG00000114735	HEMK1	1.191433	3.703846	1.265904	1.958441	1.495711	2.205645
ENSG00000245680	ZNF585B	1.727113	1.036456	1.444453	2.644504	2.471505	2.606931
ENSG00000213420	GPC2	0.656554	0.917325	0.739632	0.405739	0.40628	0.359511
ENSG00000258461	AC012651.1	0.086832	0.03951	0.103284	0.363135	0.306269	0.180288
ENSG00000138448	ITGAV	14.174245	14.650156	14.369967	8.45999	8.492553	8.18228
ENSG00000147144	CCDC120	10.866144	8.135691	10.783847	9.68112	9.539076	9.23704
Homo_sapiens_newGene_5447	Homo_sapiens_newGene_5447	3.324937	2.217433	2.623237	1.81408	3.162313	3.077708
ENSG00000107443	CCNJ	3.466157	4.045631	3.283708	4.481623	3.971183	3.825556
ENSG00000106799	TGFBR1	48.112491	52.233754	44.916121	74.650308	74.668477	70.62216
ENSG00000197385	ZNF860	5.455098	5.638324	4.226377	8.377248	8.632439	8.15661
ENSG00000140092	FBLN5	2.515995	1.578401	1.775439	1.044758	1.054738	1.082315
Homo_sapiens_newGene_5107	Homo_sapiens_newGene_5107	0.498971	0.373895	0.833253	0.936091	0.514227	0.322532
Homo_sapiens_newGene_5106	Homo_sapiens_newGene_5106	3.474281	2.166519	2.957003	2.10116	2.41376	2.513781
ENSG00000187866	FAM122A	4.042208	3.606214	4.310504	5.895439	5.97881	6.11451
ENSG00000160472	TMEM190	1.733438	0.912449	1.401896	2.544237	2.06142	2.943794
ENSG00000140545	MFGE8	5.128073	5.432089	5.143458	2.159575	2.854826	2.402895
ENSG00000162409	PRKAA2	3.086831	2.939995	2.8623	6.230638	6.103872	5.828861
ENSG00000162408	NOL9	4.369091	4.626584	3.864313	4.679767	3.196103	2.90309
ENSG00000137693	YAP1	42.645019	46.822082	43.87187	11.692568	11.62532	10.153468
Homo_sapiens_newGene_5978	Homo_sapiens_newGene_5978	1.824112	2.492469	1.870997	2.478363	0.827461	1.698366
ENSG00000134574	DDB2	28.617655	27.815306	28.875056	18.263555	18.906275	20.897475
ENSG00000175445	LPL	3.178822	3.325708	3.198074	2.031309	1.939534	1.801626
ENSG00000094841	UPRT	2.455949	3.253681	3.025533	4.325428	3.421654	4.369711
ENSG00000138135	CH25H	0.033568	0.085117	0.214085	0.14132	0.330707	0.628471
ENSG00000138131	LOXL4	1.167918	0.902955	1.089902	0.641719	0.539084	0.622401
ENSG00000116183	PAPPA2	0.423457	0.371701	0.413954	1.844363	1.870727	1.646509
ENSG00000119986	AVPI1	114.188034	109.037865	129.149811	83.214043	79.502029	81.548676
ENSG00000100814	CCNB1IP1	20.99687	21.66428	21.320676	15.563013	14.633392	15.254513
ENSG00000151689	INPP1	4.365207	3.756532	3.914794	6.321585	6.405976	5.911654
ENSG00000131374	TBC1D5	2.320527	2.261212	2.366458	3.751254	3.44747	2.812981
Homo_sapiens_newGene_8640	Homo_sapiens_newGene_8640	0.782635	0.442436	0.969218	0.324045	0.250977	0.192378
Homo_sapiens_newGene_8647	Homo_sapiens_newGene_8647	0.276807	0.484862	0.610948	1.080128	0.955385	0.901321
ENSG00000162645	GBP2	0.15754	0.150029	0	0.18253	0.25308	0.289654
ENSG00000188766	SPRED3	0.614042	0.249263	0.234231	0.153669	0.055696	0.176777
ENSG00000188761	BCL2L15	0.38558	0.263658	0.265256	0.61529	0.863233	1.143734
Homo_sapiens_newGene_2923	Homo_sapiens_newGene_2923	3.88995	3.753844	3.309977	2.592125	2.802841	2.547768
ENSG00000168497	CAVIN2	0.715684	0.917439	0.890531	0.316418	0.251066	0.209183
ENSG00000162390	ACOT11	1.674801	1.450739	1.920642	2.206273	2.481864	2.405032
ENSG00000263002	ZNF234	2.922933	2.394596	2.503285	4.105985	4.108299	3.921742
ENSG00000011590	ZBTB32	0.294821	0.155886	0.503102	0.402442	0.826167	0.885202
ENSG00000101335	MYL9	82.16544	80.825493	92.889771	55.128027	52.594399	57.430381
ENSG00000101333	PLCB4	1.687343	2.053287	1.586923	0.928712	1.091376	0.697021
ENSG00000164949	GEM	0.641928	0.503581	0.992105	1.534887	1.04594	1.264157
ENSG00000186106	ANKRD46	2.584783	2.308122	2.296958	1.703172	1.626258	1.658274
Homo_sapiens_newGene_6977	Homo_sapiens_newGene_6977	2.37401	2.288902	2.594659	1.624982	1.819352	1.277827
Homo_sapiens_newGene_728	Homo_sapiens_newGene_728	0.221441	0.183471	0.206667	0.505595	0.476218	0.376598
ENSG00000196083	IL1RAP	0.333271	0.556793	0.318231	0.469743	0.334166	0.197167
ENSG00000155115	GTF3C6	16.080158	17.965773	20.614111	26.648996	26.915339	26.636082
ENSG00000198732	SMOC1	54.690336	47.875771	52.987614	87.448028	86.990815	80.830491
ENSG00000164051	CCDC51	29.508204	28.085229	32.297299	21.152936	19.051255	21.318542
Homo_sapiens_newGene_3805	Homo_sapiens_newGene_3805	1.107157	0.572149	0.99204	2.613102	2.300258	1.699521
ENSG00000166971	AKTIP	2.597543	3.150173	1.975369	2.190114	1.851297	2.191844
Homo_sapiens_newGene_5315	Homo_sapiens_newGene_5315	0.744381	0.4437	0.874396	0.830416	1.037985	0.932127
Homo_sapiens_newGene_5310	Homo_sapiens_newGene_5310	0.119124	0.435644	0.091208	0.689132	0.722871	0.717532
ENSG00000092295	TGM1	3.068972	3.295147	3.491276	1.979322	1.651763	1.538995
Homo_sapiens_newGene_4047	Homo_sapiens_newGene_4047	0.479415	0.24152	0.440585	0.885662	0.644684	0.852001
ENSG00000137713	PPP2R1B	16.689881	18.118727	17.268598	11.495563	11.438149	12.321349
ENSG00000270181	BIVM-ERCC5	8.315113	4.612034	0	2.989482	0.201076	10.574351
ENSG00000136870	ZNF189	4.543202	3.953067	3.383095	6.031752	5.967819	5.790248
ENSG00000188219	POTEE	0.080848	0.181702	0.108164	0.34949	0.20052	0.113832
ENSG00000105251	SHD	0.198899	0.180984	0.470121	0.31069	0.342814	0.185486
ENSG00000105255	FSD1	5.448052	4.659889	6.172899	3.80175	3.326532	3.78181
ENSG00000105254	TBCB	22.537465	20.957965	22.131337	17.437046	14.091789	17.005188
ENSG00000128394	APOBEC3F	0.528338	0.35368	0.428091	0.224325	0.198125	0.270322
ENSG00000146409	SLC18B1	4.757396	4.428794	4.004145	4.937743	6.36686	6.518592
ENSG00000137834	SMAD6	3.445247	3.326861	3.380446	1.861065	1.813618	1.941597
ENSG00000150457	LATS2	6.893393	5.843561	6.258762	4.157434	4.106765	3.910785
ENSG00000144134	RABL2A	1.259505	1.553624	1.879965	2.67999	3.59148	3.214937
ENSG00000181350	LRRC75A	1.052496	1.537091	1.121788	0.680839	0.762918	0.736573
Homo_sapiens_newGene_7166	Homo_sapiens_newGene_7166	2.830027	1.894862	2.165039	0.955303	1.011507	1.110312
Homo_sapiens_newGene_2413	Homo_sapiens_newGene_2413	1.961839	1.912041	2.033612	2.519038	3.330021	3.038347
Homo_sapiens_newGene_6696	Homo_sapiens_newGene_6696	1.038061	1.211212	1.032266	1.876593	1.582717	1.843803
ENSG00000140931	CMTM3	3.817392	3.616778	3.922698	2.96863	1.919677	1.691519
ENSG00000283782	AC116366.3	0.407762	0.363313	0.258547	0.446615	0.978793	0.175394
ENSG00000259024	TVP23C-CDRT4	3.678161	5.823232	5.916998	9.426197	0.572973	6.892558
ENSG00000206077	ZDHHC11B	2.82159	2.441663	2.934557	4.511921	4.501208	5.236449
Homo_sapiens_newGene_4450	Homo_sapiens_newGene_4450	7.856321	7.088585	6.985084	2.712215	3.139012	3.412987
ENSG00000101104	PABPC1L	18.444473	15.071645	18.029698	11.203006	11.646829	11.605651
ENSG00000197142	ACSL5	1.281667	1.524108	0.873043	2.197726	2.207775	1.973067
ENSG00000160188	RSPH1	0.537741	0.422887	0.049927	0.991536	1.213515	1.318848
ENSG00000123643	SLC36A1	1.382078	1.556047	1.849901	1.140741	1.277122	1.034442
ENSG00000177494	ZBED2	0.390136	0.467819	0.222822	0.036303	0.101611	0.036749
ENSG00000129422	MTUS1	11.3145	11.78169	9.255422	7.000831	6.448987	6.880601
ENSG00000137502	RAB30	4.420444	4.046343	8.100787	7.104178	3.948954	4.27491
ENSG00000121753	ADGRB2	9.285325	7.994439	9.701801	4.351685	3.713861	3.915027
ENSG00000144036	EXOC6B	8.265429	8.398972	7.974616	5.349472	5.468846	5.700338
ENSG00000183255	PTTG1IP	88.050826	82.49086	86.715222	61.8491	59.837037	59.325599
ENSG00000105971	CAV2	5.365416	4.465939	4.906889	2.157785	2.125939	2.316328
ENSG00000105974	CAV1	5.237917	4.610095	5.268046	2.124063	2.683731	1.932496
ENSG00000284755	AL049557.1	0	0	0	0.430221	0	0
ENSG00000065534	MYLK	4.478697	4.47044	4.159196	1.727316	1.896106	2.103505
ENSG00000213931	HBE1	45.737146	49.617071	45.675329	80.020982	81.778326	82.55585
ENSG00000180096	SEPT1	1.01815	0.544538	0.763619	0.474814	0.62184	0.7528
ENSG00000118257	NRP2	1.60495	1.373999	1.457045	1.989054	2.43733	2.010991
ENSG00000115468	EFHD1	1.949045	2.729761	1.558315	1.753471	1.229488	1.61194
ENSG00000168994	PXDC1	13.991496	11.422113	13.630601	8.9729	7.976754	8.082646
ENSG00000020577	SAMD4A	6.490839	6.46298	7.145745	5.442905	4.506236	4.257098
ENSG00000150394	CDH8	0.279516	0.103291	0.163197	0.272152	0.320031	0.230113
Homo_sapiens_newGene_6525	Homo_sapiens_newGene_6525	16.601538	17.739482	15.136746	8.630691	9.646171	9.303089
Homo_sapiens_newGene_6522	Homo_sapiens_newGene_6522	2.098195	2.507633	2.307578	1.354065	1.523202	1.598649
Homo_sapiens_newGene_2417	Homo_sapiens_newGene_2417	0.107991	0.28074	0.327643	0.714038	0.454842	0.302311
ENSG00000140015	KCNH5	0.279811	0.263448	0.178305	0.341269	0.27735	0.322606
ENSG00000213699	SLC35F6	11.074551	10.96641	11.945222	8.336478	7.87676	7.036751
ENSG00000224659	GAGE12J	2.258751	1.734308	6.043757	4.980559	2.633007	3.439849
ENSG00000106714	CNTNAP3	0.512038	0.470848	0.589473	0.544746	0.444352	0.310985
ENSG00000197302	ZNF720	1.725724	2.108432	1.162584	1.800962	1.82757	1.862726
Homo_sapiens_newGene_7732	Homo_sapiens_newGene_7732	0.997503	0.57553	1.437824	1.110582	1.180587	1.058445
Homo_sapiens_newGene_2524	Homo_sapiens_newGene_2524	0.444533	0.35418	0.22585	0.596609	0.635353	0.713926
Homo_sapiens_newGene_2527	Homo_sapiens_newGene_2527	19.93953	23.001297	20.596797	15.128008	15.452559	15.251646
ENSG00000251349	MSANTD3-TMEFF1	1.491263	0.042109	0.52793	0.068875	0.095312	0
ENSG00000204604	ZNF468	3.437509	5.402179	3.034156	6.96935	14.182104	6.927296
Homo_sapiens_newGene_6062	Homo_sapiens_newGene_6062	0.205107	0.127537	0.235778	0.176666	0.328956	0.759108
Homo_sapiens_newGene_8553	Homo_sapiens_newGene_8553	0.335531	0.425857	0.626378	0.787796	0.656431	0.818407
Homo_sapiens_newGene_8551	Homo_sapiens_newGene_8551	0.792148	0.945483	0.650642	0.895322	0.469264	0.307362
ENSG00000163689	C3orf67	0.405651	0.785057	0.372335	0.735961	0.936758	0.931838
ENSG00000010327	STAB1	0.299092	0.312579	0.27741	0.1817	0.163229	0.146941
ENSG00000185963	BICD2	4.883091	4.737176	4.701368	8.162868	7.626064	8.00436
Homo_sapiens_newGene_5609	Homo_sapiens_newGene_5609	0.255887	0.279001	0.237157	0.612865	0.456242	0.53834
Homo_sapiens_newGene_5606	Homo_sapiens_newGene_5606	2.53782	0	0	0.69727	0.514516	0.373678
ENSG00000154556	SORBS2	0	0.056666	0.010131	0.511713	0.462347	0.120843
ENSG00000163530	DPPA2	2.322002	2.615943	2.571629	4.040674	3.305651	3.812339
ENSG00000114473	IQCG	1.270307	1.178289	1.341783	2.043784	2.395138	2.541689
ENSG00000090339	ICAM1	16.178398	15.545826	18.789925	10.819992	10.0979	10.488708
ENSG00000126217	MCF2L	5.571418	3.556192	5.050243	6.962899	8.511941	7.321846
ENSG00000170634	ACYP2	2.509288	2.889188	2.927134	4.609553	5.12226	4.671801
ENSG00000161179	YDJC	19.528222	13.177833	20.665628	13.837582	15.215867	13.684165
ENSG00000134864	GGACT	0.367159	1.256147	0.649983	1.112703	0.996839	1.303117
ENSG00000163947	ARHGEF3	3.164963	3.437229	2.881431	4.52427	3.917318	4.810139
ENSG00000265590	C21orf59-TCP10L	1.008646	0.748842	1.643949	0.23792	2.403003	0.930932
ENSG00000182327	GLTPD2	2.595956	2.959624	2.775068	1.270617	1.611694	2.148904
ENSG00000099889	ARVCF	0.586649	0.462048	0.709612	0.430651	0.259067	0.265179
ENSG00000113555	PCDH12	0.389071	0.3584	0.331709	0.721021	0.630249	0.516804
ENSG00000134323	MYCN	0.29374	0.14398	0.411583	0.440492	0.386585	0.293588
ENSG00000134321	RSAD2	0.920803	0.841343	0.893691	2.083338	2.00235	2.357387
ENSG00000169967	MAP3K2	8.973734	10.00434	8.874987	14.661978	12.600208	12.898592
ENSG00000267508	ZNF285	0.298357	0.161582	0.113375	0.707678	0.629376	0.336567
ENSG00000154655	L3MBTL4	0.42659	0.277816	0.397525	0.37803	0.657386	0.549463
ENSG00000112096	SOD2	20.222341	23.964439	23.636812	29.307313	35.78648	30.611724
ENSG00000186188	FFAR4	0.451287	0.269611	0.498961	0.330387	0.395356	0.25372
ENSG00000186187	ZNRF1	2.75078	1.657693	2.793806	3.713399	3.466841	3.310123
Homo_sapiens_newGene_2282	Homo_sapiens_newGene_2282	0.760256	0.519771	0.850952	0.886459	1.119584	1.203651
ENSG00000165030	NFIL3	16.52919	15.059374	14.509932	23.819466	25.10936	24.033354
ENSG00000124493	GRM4	3.483058	3.20983	3.113873	1.584846	1.494058	1.593304
Homo_sapiens_newGene_1485	Homo_sapiens_newGene_1485	0.421233	0.439	0.833008	0.208008	0.327858	0.268381
Homo_sapiens_newGene_5396	Homo_sapiens_newGene_5396	3.799523	3.028684	4.490589	4.763038	6.024458	4.208719
Homo_sapiens_newGene_5393	Homo_sapiens_newGene_5393	0.223274	0.466867	0.890998	0.868166	1.329504	1.450602
Homo_sapiens_newGene_2754	Homo_sapiens_newGene_2754	1.675152	1.757423	2.134807	1.85565	3.226062	4.538614
Homo_sapiens_newGene_1224	Homo_sapiens_newGene_1224	1.826719	1.276721	2.0044	1.190352	1.237708	0.885959
ENSG00000185880	TRIM69	0.846799	0.542707	0.802762	0.97007	1.232774	0.978969
Homo_sapiens_newGene_3575	Homo_sapiens_newGene_3575	0.713303	0.396186	0.612827	1.168796	0.993311	0.67128
Homo_sapiens_newGene_3576	Homo_sapiens_newGene_3576	0	0	0.104123	0	0.110996	0.458046
ENSG00000125848	FLRT3	0.324373	0.355182	0.325213	1.466391	1.215102	1.102283
Homo_sapiens_newGene_6271	Homo_sapiens_newGene_6271	9.696261	10.928946	9.210663	12.717539	14.970686	14.089947
Homo_sapiens_newGene_5835	Homo_sapiens_newGene_5835	0.437929	0.722256	0.955226	0.437384	0.544534	0.284658
ENSG00000204852	TCTN1	5.589118	6.122151	5.867068	8.771791	10.875626	10.614784
ENSG00000174684	B4GAT1	15.706949	14.784918	15.753725	8.414314	8.163936	9.534995
ENSG00000173083	HPSE	4.172494	4.709219	4.293993	2.918989	2.730464	2.953068
ENSG00000116711	PLA2G4A	17.29118	18.768261	14.248733	27.740038	30.523436	29.498085
ENSG00000116717	GADD45A	7.764852	6.826477	8.188426	4.400164	4.449546	6.127801
ENSG00000147996	CBWD5	9.423703	12.167781	8.98816	16.099814	16.494543	17.09173
ENSG00000267368	UPK3BL1	1.994217	0.564709	0	0.799452	0.001505	2.134335
ENSG00000164938	TP53INP1	0.967388	1.41861	0.921469	0.893767	0.806622	0.802269
ENSG00000149634	SPATA25	0.555179	0.830976	1.113908	1.726133	1.024849	1.055134
ENSG00000152443	ZNF776	3.618163	4.235079	3.078123	4.38608	4.786575	5.033168
ENSG00000184489	PTP4A3	2.142223	1.643603	2.530665	1.396263	1.750758	1.501832
ENSG00000188153	COL4A5	9.68109	8.190487	9.523939	13.289345	13.550956	13.198336
ENSG00000119636	BBOF1	1.10555	0.894194	1.217824	2.323299	2.264699	2.962115
ENSG00000165288	BRWD3	4.437562	4.70229	4.512765	3.482337	3.221087	3.460194
ENSG00000101187	SLCO4A1	193.641279	180.007973	193.090574	135.01974	130.093671	131.936936
ENSG00000100583	SAMD15	0.10292	0.075479	0.111855	0.17871	0.241981	0.466424
Homo_sapiens_newGene_7325	Homo_sapiens_newGene_7325	2.199327	2.761711	2.279017	1.046867	1.682373	1.758158
Homo_sapiens_newGene_7326	Homo_sapiens_newGene_7326	0	0.234941	0	0	0	0
ENSG00000160678	S100A1	0.700463	1.618925	0.889588	2.411227	1.706714	0.990742
ENSG00000120875	DUSP4	16.056435	14.479999	15.484728	10.209641	10.098209	10.062288
ENSG00000179023	KLHDC7A	0.391794	0.362519	0.523389	0.075471	0.245934	0.22947
Homo_sapiens_newGene_4166	Homo_sapiens_newGene_4166	0.353785	0.867802	0.878448	0.984195	0.890002	0.81465
ENSG00000206538	VGLL3	3.100987	3.587769	3.115598	2.168627	2.425895	2.292274
ENSG00000206535	LNP1	1.175824	0.886117	1.309482	1.360093	1.927369	1.405712
ENSG00000154640	BTG3	26.996507	27.153886	25.776565	14.94792	15.695792	16.679064
Homo_sapiens_newGene_6784	Homo_sapiens_newGene_6784	0.528937	1.018409	0.830716	0.436509	0.461826	0.526735
ENSG00000072682	P4HA2	9.976874	10.979619	10.635741	15.49817	16.76324	14.950954
ENSG00000174804	FZD4	2.822744	3.072996	2.246929	4.721313	4.301112	4.278335
Homo_sapiens_newGene_8231	Homo_sapiens_newGene_8231	0.451484	0.34278	0.287629	1.193644	1.115241	1.599629
Homo_sapiens_newGene_1426	Homo_sapiens_newGene_1426	3.474222	1.908989	3.336824	1.889162	2.223238	2.891722
ENSG00000070214	SLC44A1	8.051285	8.286643	8.040118	12.412588	12.680245	12.487208
ENSG00000100033	PRODH	1.995191	2.101918	2.331657	0.94393	0.412571	0.481182
Homo_sapiens_newGene_7040	Homo_sapiens_newGene_7040	0.781167	0.944709	0.758634	0.711797	0.271387	0.040192
Homo_sapiens_newGene_7041	Homo_sapiens_newGene_7041	0.858342	0.75579	0.302313	0.749447	1.162402	1.17252
ENSG00000139178	C1RL	3.674008	3.504568	4.614771	5.95026	6.342632	5.558029
ENSG00000139173	TMEM117	1.814595	2.270888	1.978731	3.368659	3.087193	2.615135
Homo_sapiens_newGene_820	Homo_sapiens_newGene_820	0	0.329259	0	1.241911	0.570659	0.968226
Homo_sapiens_newGene_828	Homo_sapiens_newGene_828	1.6268	0.858613	1.102909	0.795763	1.061885	1.178387
ENSG00000123405	NFE2	0.337641	0.58146	0.227229	0.561609	0.659551	0.69119
Homo_sapiens_newGene_1070	Homo_sapiens_newGene_1070	0.288087	0.467908	0.267477	0.53562	0.473957	0.402417
Homo_sapiens_newGene_1079	Homo_sapiens_newGene_1079	7.679237	5.985807	8.358728	1.792116	1.535091	1.254245
ENSG00000105655	ISYNA1	0.736952	0.375454	0.967952	1.233262	1.208725	0.978922
ENSG00000166387	PPFIBP2	0.971638	0.893745	1.686165	0.798342	0.421363	0.605157
ENSG00000181773	GPR3	1.262743	0.623144	1.315207	1.585564	1.714017	1.141312
Homo_sapiens_newGene_7825	Homo_sapiens_newGene_7825	3.478901	3.842304	3.702632	5.263972	4.962667	4.474542
Homo_sapiens_newGene_2815	Homo_sapiens_newGene_2815	0.911232	0.969353	0.763745	0.322703	0.615989	0.347606
Homo_sapiens_newGene_2816	Homo_sapiens_newGene_2816	0.611719	0.527729	0.61232	0.803421	0.951453	0.766662
ENSG00000184698	OR51M1	0.122489	0.020654	0.210428	0.342899	0.193788	0.254531
ENSG00000165124	SVEP1	5.777548	5.459541	5.610389	2.629269	2.883324	2.695097
ENSG00000197594	ENPP1	1.520011	1.795572	1.636103	1.208749	0.958534	1.072284
ENSG00000126838	PZP	0.167468	0.313711	0.329541	0.031939	0.024527	0.024471
ENSG00000181085	MAPK15	1.486244	1.506353	2.180281	2.651245	2.585029	3.495451
ENSG00000204406	MBD5	0.438592	0.540238	0.382932	0.871717	0.758645	0.795194
ENSG00000136280	CCM2	5.681393	6.181053	7.601514	9.328644	7.301172	8.779542
Homo_sapiens_newGene_5403	Homo_sapiens_newGene_5403	1.825548	1.932049	1.805136	1.034626	0.970247	1.297806
ENSG00000215182	MUC5AC	1.294573	1.375385	1.310177	4.156385	3.673657	3.285322
ENSG00000137628	DDX60	3.684188	4.39979	3.639274	6.068491	6.127248	5.970588
ENSG00000121653	MAPK8IP1	1.899742	1.150652	1.945864	2.178618	2.03629	1.842305
ENSG00000115252	PDE1A	6.688051	5.560325	6.302361	9.962358	9.99655	8.819555
ENSG00000111335	OAS2	5.683976	4.842842	5.850373	8.307766	8.276365	9.82013
ENSG00000122694	GLIPR2	0.483103	0.539628	0.537402	0.054049	0	0.266723
ENSG00000142871	CYR61	14.58821	14.37913	15.261787	4.602198	4.670927	4.670106
ENSG00000119242	CCDC92	0.223325	0.277878	0.25798	0.267238	0.610021	0.451113
ENSG00000115548	KDM3A	5.812264	5.561303	4.678487	6.976259	7.885336	7.880073
ENSG00000138768	USO1	21.245227	20.954237	19.865106	32.516188	31.523708	32.211002
ENSG00000104450	SPAG1	6.260175	6.314989	6.430227	5.195962	4.787664	4.271274
ENSG00000112902	SEMA5A	0.175582	0.232667	0.168633	0.112429	0.090657	0.170715
Homo_sapiens_newGene_2208	Homo_sapiens_newGene_2208	88.555822	169.316502	77.241521	154.12389	68.695177	90.402331
Homo_sapiens_newGene_2206	Homo_sapiens_newGene_2206	1.971108	1.740603	1.891298	1.438395	1.268701	1.021759
ENSG00000140807	NKD1	0.079583	0.059767	0.050288	0.055996	0.020839	0.044156
Homo_sapiens_newGene_1041	Homo_sapiens_newGene_1041	1.362395	1.169072	1.392408	2.820609	3.493151	2.785473
ENSG00000153721	CNKSR3	2.320918	2.178257	2.219904	1.264374	1.35737	1.341989
Homo_sapiens_newGene_3644	Homo_sapiens_newGene_3644	0.847888	0.977525	1.267964	0.28467	0.320226	0.243476
ENSG00000162878	PKDCC	20.770164	20.299223	21.090385	13.973116	13.669932	14.300926
ENSG00000184719	RNLS	1.077878	1.143811	1.150359	2.002046	1.819304	1.436251
ENSG00000263639	MSMB	0.427011	0.766184	0.11012	1.815604	3.127554	3.083875
ENSG00000254685	FPGT	3.541434	3.972319	3.335136	5.184977	5.840702	5.720098
ENSG00000198785	GRIN3A	0.03147	0.053366	0.076939	0.078983	0.143265	0.108244
ENSG00000167693	NXN	20.211735	19.800069	20.380325	11.877922	10.665857	11.023031
ENSG00000167695	FAM57A	15.728559	14.267395	16.306832	9.789106	11.602172	10.713481
ENSG00000176387	HSD11B2	3.573821	3.316789	3.757758	2.237304	2.052415	2.626964
ENSG00000176383	B3GNT4	1.755831	1.005388	2.200968	1.311087	0.823723	0.962131
ENSG00000152137	HSPB8	21.393021	22.521688	21.156916	12.95345	12.222371	13.678851
ENSG00000167525	PROCA1	0.861786	0.643523	1.877063	2.014909	1.312017	2.05597
Homo_sapiens_newGene_2500	Homo_sapiens_newGene_2500	1.091406	0.984395	1.445435	0.685805	0.599249	0.119681
ENSG00000133067	LGR6	1.39281	1.615032	1.528462	2.743171	2.426449	2.810527
ENSG00000147912	FBXO10	2.199403	2.329423	2.353109	1.76953	1.533143	1.664757
ENSG00000085719	CPNE3	17.28526	17.485962	18.000673	13.125131	12.218454	13.294431
ENSG00000116793	PHTF1	7.202618	7.91651	7.468148	10.998485	10.840225	10.770189
ENSG00000130748	TMEM160	8.204647	3.585999	5.355876	3.750757	5.000444	2.369644
ENSG00000189350	TOGARAM2	1.836953	1.502325	1.749442	0.447755	0.52971	0.418048
Homo_sapiens_newGene_475	Homo_sapiens_newGene_475	1.697767	1.099813	1.138182	0.627226	1.114511	0.777659
ENSG00000103426	CORO7-PAM16	0.057339	0	0.331818	0	0.007005	0.025424
ENSG00000139793	MBNL2	17.431981	16.064509	18.599123	12.869993	10.122247	11.381818
ENSG00000105137	SYDE1	15.07924	12.554626	14.210153	9.816261	9.016708	8.647659
ENSG00000146232	NFKBIE	6.272493	5.489606	5.701223	3.960065	3.404458	3.870622
ENSG00000242574	HLA-DMB	0.290915	0.284322	0.190534	0.446806	0.708649	0.486742
Homo_sapiens_newGene_6417	Homo_sapiens_newGene_6417	0.338655	0.210464	0.337981	0.647398	0.828034	0.673897
ENSG00000124593	AL365205.1	21.75481	8.617379	7.108816	6.080061	23.150078	25.120911
Homo_sapiens_newGene_5292	Homo_sapiens_newGene_5292	0.159523	0.039171	0.337022	0.429606	0.036412	0.264658
ENSG00000156886	ITGAD	2.486072	2.438833	2.733378	4.855745	4.368709	4.047794
ENSG00000261115	TMEM178B	2.274255	2.297313	2.428051	1.372113	1.292946	1.040563
Homo_sapiens_newGene_7428	Homo_sapiens_newGene_7428	0.324904	0.501315	0.530989	0.27489	0.567983	0.258571
Homo_sapiens_newGene_2418	Homo_sapiens_newGene_2418	0.574096	0.384673	0.480132	0.096696	0.419062	0.731213
Homo_sapiens_newGene_1143	Homo_sapiens_newGene_1143	0.105899	0.35656	0.114979	0.488237	0.447242	0.801816
ENSG00000178919	FOXE1	15.680391	12.45496	14.214607	8.337432	9.311049	8.085091
ENSG00000114279	FGF12	0.671901	0.864737	0.361112	0.988257	1.024047	1.03422
ENSG00000183251	OR51B4	12.293231	13.852369	10.751195	17.899818	19.987793	17.834665
ENSG00000173825	TIGD3	0.563187	0.348997	0.991123	0.366459	0.405072	0.235774
ENSG00000120278	PLEKHG1	9.188663	9.731871	8.795681	15.5839	13.805577	12.521747
ENSG00000122884	P4HA1	14.376475	17.282945	11.898949	19.22266	21.714159	21.288714
ENSG00000128563	PRKRIP1	13.195125	11.067361	13.804688	8.049537	9.214166	9.204162
ENSG00000176485	PLA2G16	60.369211	59.045961	67.767381	35.066152	37.703532	38.471477
ENSG00000089847	ANKRD24	0.196314	0.115204	0.128321	0.25048	0.419524	0.335369
ENSG00000253846	PCDHGA10	0.109391	0.105957	0.158059	0.394756	0.311162	0.389295
ENSG00000089597	GANAB	67.50133	63.055274	63.069732	175.081234	173.083915	173.14676
ENSG00000132274	TRIM22	0.62314	0.431066	0.530731	0.928359	0.926569	0.785405
ENSG00000101928	MOSPD1	10.320357	9.485072	10.643075	17.914798	18.728534	18.807198
ENSG00000140678	ITGAX	0.399222	0.754419	0.535075	0.979932	0.686921	0.877608
ENSG00000143320	CRABP2	13.345884	10.093776	14.056005	5.945503	6.610245	6.770962
ENSG00000171914	TLN2	1.168009	0.963313	0.895265	0.506908	0.506078	0.412047
ENSG00000131203	IDO1	2.078522	2.089333	2.199754	4.554925	5.531055	5.109575
ENSG00000119771	KLHL29	2.778643	2.945607	2.886424	1.612938	1.494951	1.464003
ENSG00000165655	ZNF503	4.021638	3.726002	4.433246	6.072048	6.34886	6.030806
ENSG00000250644	AC068580.4	14.560624	10.437645	19.639058	24.733478	18.035196	9.372869
ENSG00000109511	ANXA10	3.230926	3.484673	2.489373	10.362832	11.652074	11.310815
ENSG00000148154	UGCG	7.998686	8.742161	8.473886	3.960064	4.787854	3.92109
ENSG00000006062	MAP3K14	23.519959	20.614554	24.294368	13.81933	12.27897	12.236876
ENSG00000154914	USP43	2.050661	2.060365	2.157702	1.755678	1.028328	1.515202
ENSG00000164211	STARD4	3.944314	4.726941	4.978555	3.673778	3.656861	3.029247
ENSG00000155066	PROM2	0.994147	0.584018	0.86688	1.223131	1.11287	1.284477
ENSG00000204956	PCDHGA1	0.047483	0.033191	0.022505	0.261102	0.14874	0.313861
ENSG00000166848	TERF2IP	20.186917	16.754475	17.109813	11.054727	10.803333	9.985277
Homo_sapiens_newGene_4289	Homo_sapiens_newGene_4289	0.759573	0.409835	0.601678	1.038629	0.912092	0.596935
ENSG00000136205	TNS3	13.780651	13.28623	13.232656	5.973534	5.712126	5.624876
Homo_sapiens_newGene_4280	Homo_sapiens_newGene_4280	0.539516	1.112689	0.633913	1.174965	0.519178	0.486477
Homo_sapiens_newGene_4753	Homo_sapiens_newGene_4753	0.298261	0.489227	0.226813	1.112862	0.291469	0.248414
ENSG00000086717	PPEF1	0.472809	0.487789	0.226026	0.506764	0.635158	0.616911
ENSG00000005059	MCUB	2.881747	3.014704	2.798305	2.790548	1.891491	2.246011
ENSG00000130313	PGLS	28.288561	16.150303	23.343653	22.066971	28.315117	22.385157
ENSG00000129007	CALML4	1.076599	1.258054	2.147853	1.916148	2.653459	1.936339
ENSG00000154079	SDHAF4	0.609849	0.267812	0.726351	1.119901	1.320014	1.389054
ENSG00000087076	HSD17B14	0.929751	1.768197	0.627235	1.060709	0.836932	1.340432
ENSG00000075239	ACAT1	60.447832	68.91268	63.385205	118.343344	133.297342	145.124304
ENSG00000170516	COX7B2	6.665014	8.515417	8.089412	9.603724	13.839456	14.750345
ENSG00000137841	PLCB2	2.77297	2.832669	2.700875	1.796426	1.890538	1.832519
ENSG00000243207	PPAN-P2RY11	0	5.089005	2.200806	5.238178	2.624531	0
ENSG00000136943	CTSV	1.613308	1.288414	2.27664	1.530227	1.442791	0.978507
ENSG00000237988	OR2I1P	0.562289	0.87198	0.397055	1.834262	1.365425	1.300531
ENSG00000264230	ANXA8L1	40.575928	40.523602	50.446473	30.018391	27.072625	23.964132
ENSG00000138101	DTNB	0.915101	1.017474	0.718531	0.489959	0.83482	0.636035
ENSG00000196912	ANKRD36B	2.186889	3.854501	2.816261	4.400734	4.438586	3.556544
ENSG00000026297	RNASET2	13.314713	8.282636	10.909318	6.001463	7.671177	5.972958
ENSG00000099875	MKNK2	23.299591	21.337581	23.420596	42.434366	41.557528	40.770279
ENSG00000086062	B4GALT1	72.004547	72.044774	69.687775	146.985672	144.901228	141.239352
ENSG00000111981	ULBP1	0.708266	0.605395	0.425074	0.403771	0.270963	0.126408
Homo_sapiens_newGene_1737	Homo_sapiens_newGene_1737	0.48214	0.61757	0.404011	0.995525	1.171389	0.671931
Homo_sapiens_newGene_6107	Homo_sapiens_newGene_6107	2.616903	1.183354	1.761621	3.261367	2.951235	1.604598
Homo_sapiens_newGene_6109	Homo_sapiens_newGene_6109	0.406113	1.50819	0.713019	0.834636	0.513211	1.222948
ENSG00000111674	ENO2	12.398348	10.534765	12.326555	8.240108	8.579226	8.328818
ENSG00000105991	HOXA1	0.882844	0.665624	0.818915	0.416435	0.535925	0.725137
Homo_sapiens_newGene_8619	Homo_sapiens_newGene_8619	3.085833	4.483556	1.881293	4.111774	2.047852	2.682134
Homo_sapiens_newGene_8614	Homo_sapiens_newGene_8614	0.131321	0.324097	0	1.65039	1.039842	1.499131
Homo_sapiens_newGene_8616	Homo_sapiens_newGene_8616	1.037778	1.260539	0.863481	0.970683	0.488689	0.541369
Homo_sapiens_newGene_8617	Homo_sapiens_newGene_8617	1.024747	0	2.124693	0.768515	0.864942	0
ENSG00000168461	RAB31	5.47063	5.959241	5.23208	10.409221	10.018334	10.469747
ENSG00000154274	C4orf19	2.24856	1.781364	1.756642	1.284826	1.408805	1.236572
ENSG00000164976	MYORG	2.243816	2.606453	2.608528	1.552783	1.704509	1.394009
Homo_sapiens_newGene_6927	Homo_sapiens_newGene_6927	0.898494	0.750517	0.304408	1.298393	0.732274	0.966213
ENSG00000185532	PRKG1	0.13232	0.158619	0.32045	0.278146	0.344419	0.251764
ENSG00000101695	RNF125	0.356079	0.21145	0.343346	0.652123	0.500905	0.413983
ENSG00000183569	SERHL2	1.818587	1.90429	1.60427	1.868769	1.555019	1.19216
ENSG00000179456	ZBTB18	1.11179	1.257217	1.455003	1.13043	1.108807	0.833032
ENSG00000006747	SCIN	4.705306	4.832106	5.594831	2.55641	2.392804	2.303999
ENSG00000242114	MTFP1	11.874611	9.630118	12.456603	9.99367	10.228436	8.166843
ENSG00000125735	TNFSF14	0.088151	0.089385	0.104469	0.441292	0.579744	0.243263
ENSG00000125730	C3	50.36504	47.197497	50.268743	94.446769	92.091532	89.946723
ENSG00000182986	ZNF320	7.14616	7.89104	6.746526	8.532963	3.816946	9.009461
Homo_sapiens_newGene_2126	Homo_sapiens_newGene_2126	1.068593	1.094067	1.197057	2.21335	2.146855	1.986915
ENSG00000046653	GPM6B	0.737272	0.973529	0.755843	1.512379	1.229087	1.483663
Homo_sapiens_newGene_1473	Homo_sapiens_newGene_1473	1.795553	1.56202	1.381733	2.190162	2.038034	2.103978
ENSG00000060656	PTPRU	16.56952	15.742731	17.694719	12.945147	10.761572	11.426145
ENSG00000173559	NABP1	16.806069	16.702281	18.116503	10.969057	10.536229	11.552803
ENSG00000137478	FCHSD2	5.606169	7.196204	5.89714	4.730285	4.464322	4.048287
ENSG00000204314	PRRT1	0.688165	0.922336	1.062846	1.405179	1.878742	2.18625
ENSG00000204311	PJVK	0.21444	0.158937	0.29009	0.905199	0.246695	0.392972
ENSG00000175040	CHST2	10.275549	9.425705	11.558257	16.145706	14.252338	13.780642
ENSG00000099256	PRTFDC1	3.929338	3.245115	3.335141	5.689193	5.128525	5.899715
ENSG00000115884	SDC1	17.798956	16.13893	18.775615	10.483591	11.862656	10.863029
ENSG00000137801	THBS1	4.376016	3.782512	4.396391	2.264836	1.800022	2.120211
ENSG00000213762	ZNF134	2.308571	2.109216	2.139992	3.468927	3.749606	3.452522
ENSG00000107317	PTGDS	22.053027	20.995679	25.716818	38.263937	37.000704	37.22106
Homo_sapiens_newGene_2322	Homo_sapiens_newGene_2322	0.343458	0.52051	0.398041	0.927645	0.774472	0.453673
ENSG00000140961	OSGIN1	5.220441	4.851828	6.537348	3.551098	3.914144	4.437315
ENSG00000160813	PPP1R35	10.940112	13.582896	12.209425	9.090649	8.881539	10.65099
ENSG00000102891	MT4	4.125442	4.75328	4.034581	18.819799	16.567122	15.258892
ENSG00000197857	ZNF44	2.624991	2.551238	2.049266	3.401839	3.022132	3.426213
ENSG00000197852	INKA2	0.414408	0.521201	0.626561	0.230523	0.693183	0.618512
Homo_sapiens_newGene_731	Homo_sapiens_newGene_731	0.096749	0.253703	0.051024	0.534834	1.054626	1.075524
ENSG00000103145	HCFC1R1	23.029947	19.422624	27.315655	15.618007	15.542577	15.826139
Homo_sapiens_newGene_6377	Homo_sapiens_newGene_6377	0.240472	0.133716	0.320676	1.010485	0.394744	0.611629
ENSG00000165949	IFI27	6.959999	7.756789	6.339257	14.330785	12.726195	15.346774
ENSG00000167895	TMC8	1.030774	0.841421	1.250004	0.544413	0.624661	0.690304
Homo_sapiens_newGene_8423	Homo_sapiens_newGene_8423	0.112163	0.147685	0.125998	0.1395	0.37215	0.191183
Homo_sapiens_newGene_5773	Homo_sapiens_newGene_5773	0.635192	0.25676	0.372819	0.299166	0.329528	0.354131
ENSG00000205426	KRT81	0.27459	0.536826	0.351005	0.330721	0.151339	0.20461
ENSG00000118046	STK11	4.031209	3.214866	4.260912	2.014345	2.418358	1.817936
Homo_sapiens_newGene_7958	Homo_sapiens_newGene_7958	1.544637	1.019223	1.303309	0.623284	1.540083	0.632549
ENSG00000158615	PPP1R15B	70.925453	72.991791	70.630241	50.174873	50.812141	50.292465
Homo_sapiens_newGene_7956	Homo_sapiens_newGene_7956	1.122929	1.155824	1.217007	1.830401	2.493744	1.847045
ENSG00000162068	NTN3	0.450245	0.683682	0.681874	0.457349	0.393622	0.280096
Homo_sapiens_newGene_4427	Homo_sapiens_newGene_4427	0.70632	0.571698	0.910221	0.418681	0.40723	0.245595
Homo_sapiens_newGene_4426	Homo_sapiens_newGene_4426	0.26833	0.120649	0.289494	0.218109	0.426228	0.196815
Homo_sapiens_newGene_4424	Homo_sapiens_newGene_4424	0.655094	0.583062	0.358112	0.387641	0.592763	1.247015
ENSG00000125089	SH3TC1	9.779111	10.339559	11.443683	8.570616	8.570819	7.674071
ENSG00000170786	SDR16C5	2.075948	2.182584	1.792136	2.799752	2.668258	3.191607
ENSG00000197136	PCNX3	13.75538	12.892092	13.968544	21.599834	20.812719	21.36091
ENSG00000134917	ADAMTS8	0.359492	0.22724	0.49242	0.129399	0.17617	0.200104
ENSG00000268902	CSAG2	0.562119	0.437239	0.412021	1.161292	1.023516	1.388541
ENSG00000113319	RASGRF2	0.091193	0.125635	0.052699	0.248555	0.125536	0.14935
ENSG00000171992	SYNPO	12.91442	12.810534	13.181827	7.815155	8.106839	8.369762
Homo_sapiens_newGene_530	Homo_sapiens_newGene_530	0.782878	0.98189	1.024528	2.079829	2.328352	1.776001
ENSG00000147027	TMEM47	0.925264	0.94313	0.7657	1.38061	1.759077	1.199219
ENSG00000172183	ISG20	9.825945	11.563893	13.41186	18.355124	17.696309	20.703665
ENSG00000259522	AL136295.4	1.349192	1.181697	2.265896	2.363449	3.45057	8.413244
ENSG00000214447	FAM187A	0.587714	0.634414	1.656132	0	0.72386	0.926844
ENSG00000070404	FSTL3	156.436029	148.145365	162.499031	69.678083	73.302101	69.38097
ENSG00000146376	ARHGAP18	2.196563	2.051078	2.445246	1.690019	1.576164	1.544143
ENSG00000152292	SH2D6	0.180985	0	0.213669	0.488368	0.297911	0.467205
ENSG00000160999	SH2B2	2.584613	2.295053	2.324762	1.716435	1.252353	1.264548
Homo_sapiens_newGene_7749	Homo_sapiens_newGene_7749	0.692179	1.247157	0.684214	0.581068	0.525574	0.282442
Homo_sapiens_newGene_2518	Homo_sapiens_newGene_2518	0.744048	0	0	0.904802	0.859335	0
ENSG00000178814	OPLAH	4.746562	3.963813	4.635958	3.081118	3.497269	4.171283
Homo_sapiens_newGene_1355	Homo_sapiens_newGene_1355	1.945599	2.134058	2.310445	3.52405	3.959959	3.443655
ENSG00000073150	PANX2	2.57145	2.3126	2.456139	3.372539	3.536866	4.362645
ENSG00000163508	EOMES	0.617539	0.611665	0.440809	0.812621	0.634892	1.004558
ENSG00000162458	FBLIM1	19.009015	18.14605	18.602694	12.308114	11.048816	12.634059
ENSG00000186628	FSD2	0.459842	0.497764	0.507015	0.87101	0.73123	0.763587
ENSG00000134899	ERCC5	2.354896	5.756662	8.093721	11.049499	10.870546	2.42253
ENSG00000198157	HMGN5	6.697105	5.937807	7.49211	7.485368	7.187152	11.682974
ENSG00000134897	BIVM	4.412468	5.141143	5.857251	5.659943	6.964166	2.709554
ENSG00000183034	OTOP2	0.697668	0.498186	0.465041	0.296782	0.299242	0.576146
ENSG00000248109	MARCOL	64.010725	70.209892	61.424662	49.922781	48.394024	46.007828
ENSG00000178597	PSAPL1	0.13421	0.217448	0.224593	0.033582	0.0135	0
ENSG00000141337	ARSG	2.015774	2.070987	1.544891	2.2702	2.643015	2.361493
ENSG00000066739	ATG2B	1.844112	1.843097	1.505955	2.597856	2.49661	2.436486
Homo_sapiens_newGene_6102	Homo_sapiens_newGene_6102	3.171755	4.590198	4.832255	0.79077	3.879924	3.983957
ENSG00000116151	MORN1	2.764686	2.544116	3.186261	4.429623	4.94417	4.25162
ENSG00000274791	F8A2	3.604348	1.967481	3.099409	3.128735	4.074199	2.935713
ENSG00000060491	OGFR	19.185874	17.596027	21.113217	34.58871	34.293251	35.139538
ENSG00000156384	SFR1	2.466591	2.902159	2.370022	3.465707	2.710838	4.336726
ENSG00000131323	TRAF3	6.645719	7.113172	5.522392	9.853714	10.201353	6.228699
ENSG00000196981	WDR5B	4.177734	4.578797	3.547859	5.981777	6.390341	5.914099
ENSG00000162614	NEXN	4.817716	4.843263	4.767436	2.649945	2.583386	2.178313
ENSG00000150510	FAM124A	0.522012	0.172693	0.31037	0.277344	0.159917	0.232835
ENSG00000218336	TENM3	0.145685	0.060708	0.082501	0.1923	0.17606	0.15864
ENSG00000100439	ABHD4	11.513331	10.249591	11.028704	6.02682	7.037696	6.666817
Homo_sapiens_newGene_4872	Homo_sapiens_newGene_4872	3.73973	8.583163	5.699267	4.868825	3.683891	3.494107
Homo_sapiens_newGene_4877	Homo_sapiens_newGene_4877	3.531134	1.836887	4.634987	3.221269	2.705281	2.362622
ENSG00000203883	SOX18	1.611826	1.881129	1.291134	0.563809	0.6563	0.791328
Homo_sapiens_newGene_5050	Homo_sapiens_newGene_5050	0.12263	0.076047	0.375105	0.214531	0.473321	0.138803
ENSG00000106538	RARRES2	1.719299	1.573407	2.258811	0.42432	0.474037	0.635635
ENSG00000184949	FAM227A	0.666794	0.903425	0.561416	1.448482	1.445516	1.351091
Homo_sapiens_newGene_1961	Homo_sapiens_newGene_1961	1.760189	1.256206	0.977712	1.989486	1.916988	1.67154
ENSG00000284989	AL451062.3	0.185505	0.948435	0	0.153433	0.345715	0.141891
ENSG00000244165	P2RY11	4.782367	1.636834	4.626482	4.029757	4.268018	6.564563
ENSG00000126562	WNK4	0.372235	0.222785	0.322728	1.053189	0.773733	0.719554
ENSG00000204390	HSPA1L	0.619538	0.927711	0.695971	0.595474	0.479685	0.718297
ENSG00000158104	HPD	0.506451	0.337613	0.284219	1.860023	1.211388	1.443734
ENSG00000154736	ADAMTS5	0.69422	0.66727	0.611889	2.204189	1.878886	1.820245
ENSG00000006468	ETV1	1.876602	1.87924	1.303399	1.133997	1.329519	1.678863
ENSG00000285396	AC012476.1	0.038973	0.211129	0.90656	0.459954	0.0065	0
ENSG00000131650	KREMEN2	8.791336	6.061575	8.280399	5.376203	6.045679	5.033025
ENSG00000147419	CCDC25	13.723273	12.90185	11.885761	17.612026	18.59889	20.342936
ENSG00000135338	LCA5	0.889	0.69169	0.778428	0.49748	0.540963	0.488855
ENSG00000177666	PNPLA2	36.894863	31.030901	35.343739	24.419493	24.447857	22.547564
ENSG00000188263	IL17REL	0.366065	0.401385	0.367199	0.624178	0.803328	0.634751
ENSG00000214736	TOMM6	5.085998	71.933239	83.239024	93.046513	3.513167	5.446248
ENSG00000269586	CT45A10	5.578838	5.646587	3.311362	8.531416	6.993222	8.324201
Homo_sapiens_newGene_6661	Homo_sapiens_newGene_6661	0.19489	0.107869	0.116366	0.527448	0.504523	0.507851
Homo_sapiens_newGene_117	Homo_sapiens_newGene_117	1.966539	1.66811	2.012081	1.720106	1.469583	1.113465
Homo_sapiens_newGene_5550	Homo_sapiens_newGene_5550	0.633881	0.827223	0.795878	1.161821	1.171503	1.201372
ENSG00000105767	CADM4	5.776256	6.033213	6.899388	2.33796	2.480732	2.473911
ENSG00000149599	DUSP15	0.979839	0.343595	0.820023	0.831467	0.908802	0.565726
ENSG00000149591	TAGLN	5.101248	6.805984	6.566167	4.093633	2.745067	2.708561
ENSG00000149596	JPH2	5.659572	5.25266	5.760237	3.328286	3.536025	3.529644
ENSG00000114812	VIPR1	1.272761	0.991753	0.750404	1.614151	1.233464	1.784144
ENSG00000214978	GSG1L2	1.110342	0.96548	1.261801	0.235264	0.14476	0.171234
ENSG00000112419	PHACTR2	2.351327	2.436904	2.118671	3.626968	3.017296	3.339176
ENSG00000112414	ADGRG6	42.976126	47.848832	43.25886	28.820689	29.408473	27.864103
Homo_sapiens_newGene_3153	Homo_sapiens_newGene_3153	0.84	0.258485	1.642386	0.723948	0.912794	0.121001
ENSG00000250264	AL669918.1	0.628219	0.847048	0.687921	0.269158	0.953989	0.289864
ENSG00000152078	TMEM56	3.80954	3.38551	3.992334	2.927515	2.571365	2.597851
ENSG00000155265	GOLGA7B	0.107842	0.223572	0.247891	0.104499	0.08965	0.1388
ENSG00000198626	RYR2	1.744161	1.760607	1.588944	3.086433	3.253713	3.048383
ENSG00000171700	RGS19	6.565253	5.736721	6.038752	10.409237	10.862564	11.484635
ENSG00000161888	SPC24	15.127983	12.222092	13.102269	11.17639	11.043938	16.950305
Homo_sapiens_newGene_5247	Homo_sapiens_newGene_5247	0.298071	0.599008	0.386148	1.084101	0.880929	0.694628
ENSG00000047644	WWC3	2.545234	2.304776	2.332727	1.624912	1.452414	1.461485
ENSG00000136378	ADAMTS7	1.224658	1.360675	1.32342	0.594845	0.529198	0.554834
ENSG00000232070	TMEM253	0.330976	0.417592	0.498767	0.993462	0.499428	0.343332
ENSG00000079150	FKBP7	2.300997	2.095877	1.521249	2.560387	3.398523	4.217074
ENSG00000102032	RENBP	1.584859	1.1839	1.243311	0.710065	1.125094	1.144977
ENSG00000102038	SMARCA1	1.705737	1.933983	1.809398	3.554929	3.399875	3.34713
ENSG00000134780	DAGLA	4.272245	3.87073	5.041064	2.803965	2.728632	2.495627
ENSG00000176476	SGF29	8.667694	8.778167	8.790532	6.455724	6.042074	5.428783
ENSG00000078687	TNRC6C	0.121871	0.17197	0.128197	0.24362	0.158682	0.206781
ENSG00000104936	DMPK	15.845915	14.635422	17.392201	11.539667	11.950231	11.695563
ENSG00000173157	ADAMTS20	0.265881	0.23929	0.427588	0.562782	0.630142	0.452659
ENSG00000213648	SULT1A4	18.135031	13.147949	16.036223	24.306415	23.331675	24.46049
ENSG00000151090	THRB	1.950856	2.268239	1.800298	3.697405	3.08744	2.721991
ENSG00000143512	HHIPL2	1.008453	0.805416	0.973867	2.319118	2.156233	1.589917
ENSG00000156011	PSD3	0.466543	0.385001	0.465969	0.95764	1.028068	0.842078
ENSG00000156017	CARNMT1	5.456862	5.114063	5.038267	8.76387	7.433388	7.553631
ENSG00000168661	ZNF30	1.179787	1.732912	1.39657	1.324823	1.603908	2.336993
ENSG00000118495	PLAGL1	5.867664	7.794335	7.73017	10.374839	10.412498	9.950077
Homo_sapiens_newGene_2821	Homo_sapiens_newGene_2821	0.621441	0.521483	0.799146	0.879508	0.837444	1.818578
ENSG00000182795	C1orf116	4.245086	4.169608	4.062735	2.081108	1.915231	1.835105
ENSG00000165171	METTL27	1.927707	0.871605	0.911354	1.646825	2.476707	1.918146
Homo_sapiens_newGene_1844	Homo_sapiens_newGene_1844	0.011009	0.145411	0.338883	0.90706	0.640665	0.512458
ENSG00000170667	RASA4B	0.298846	0.348794	0.465142	0.480156	0.026146	0.370944
ENSG00000171130	ATP6V0E2	8.305842	9.331259	8.153977	6.349878	5.153818	7.213808
Homo_sapiens_newGene_6760	Homo_sapiens_newGene_6760	1.442305	2.10657	3.165502	1.049961	1.134253	1.401361
ENSG00000265817	FSBP	1.759109	1.334766	1.002006	0.925263	1.313136	1.128957
ENSG00000141447	OSBPL1A	9.117129	8.959862	10.304318	6.073135	7.295361	6.781521
ENSG00000141441	GAREM1	2.571607	2.722787	2.842164	3.90684	3.91989	3.60675
ENSG00000095383	TBC1D2	34.772648	32.472441	37.239505	20.352545	18.669788	19.466943
ENSG00000089177	KIF16B	4.196203	3.324956	3.720809	5.419803	6.091706	5.90192
ENSG00000137673	MMP7	12.571154	12.880328	13.768136	7.114891	5.999159	8.642272
ENSG00000175866	BAIAP2	31.643938	26.229762	32.152184	20.433542	17.895453	19.245716
ENSG00000103599	IQCH	0.399474	0.528261	0.428936	1.010587	0.482279	1.088759
ENSG00000176884	GRIN1	0.267847	0.272738	0.149449	0.103709	0.238361	0.168286
Homo_sapiens_newGene_8072	Homo_sapiens_newGene_8072	1.537139	1.336208	1.476057	0.709097	0.636511	0.933981
ENSG00000105339	DENND3	7.621447	6.719545	7.811834	6.026572	5.750424	4.92679
ENSG00000242265	PEG10	1.614028	1.895362	1.670609	1.063724	1.228541	1.233885
ENSG00000221874	ZNF816-ZNF321P	2.342868	2.672339	1.399376	1.923894	1.653109	2.642362
ENSG00000159917	ZNF235	1.163341	1.017505	0.933387	1.129407	1.177663	0.849308
ENSG00000185304	RGPD2	0.139942	0.192214	0.176159	0.060645	0.084676	0.142376
Homo_sapiens_newGene_4048	Homo_sapiens_newGene_4048	0.694302	1.19753	1.013484	2.038521	1.242893	1.57691
ENSG00000125257	ABCC4	7.249803	7.993496	7.012054	4.668312	4.777387	4.38889
Homo_sapiens_newGene_2258	Homo_sapiens_newGene_2258	0.354428	0.190005	0.331117	0.88469	0.750279	0.680182
ENSG00000143494	VASH2	2.744532	2.440748	3.356195	3.583717	3.347614	3.579083
Homo_sapiens_newGene_4366	Homo_sapiens_newGene_4366	0.103229	0.494293	0.068773	0.157707	0.125364	0.333179
Homo_sapiens_newGene_4367	Homo_sapiens_newGene_4367	1.175236	1.135765	1.422165	2.021888	1.637456	1.44001
ENSG00000216490	IFI30	3.431268	2.518314	5.718296	99.089798	112.418861	102.825577
Homo_sapiens_newGene_7558	Homo_sapiens_newGene_7558	0.769642	1.436762	0.838064	2.158968	2.281424	2.069383
ENSG00000256591	AP003108.2	0.409076	0.486928	1.783806	0.765677	2.191101	0.92117
ENSG00000185875	THNSL1	0.744322	0.522739	0.517895	1.118274	1.303876	1.229717
Homo_sapiens_newGene_4096	Homo_sapiens_newGene_4096	0.497165	0.297452	0.343823	0.771131	0.816212	0.932016
Homo_sapiens_newGene_4092	Homo_sapiens_newGene_4092	1.526552	1.622573	1.713112	2.982121	2.602261	2.479281
ENSG00000163283	ALPP	315.997986	285.690247	325.048523	172.523239	167.595398	162.42247
ENSG00000163286	ALPG	389.551117	339.811981	377.124023	184.715195	179.087234	166.230179
ENSG00000204839	MROH6	38.616998	35.613741	42.584896	26.6827	26.954839	28.636742
ENSG00000179954	SSC5D	0.486278	0.354733	1.001053	1.309991	0.994309	1.000781
ENSG00000152582	SPEF2	1.752585	1.205359	1.752513	3.518453	2.978126	2.861186
ENSG00000152580	IGSF10	0.105374	0.160752	0.064871	0.005786	0.079943	0.047074
ENSG00000122641	INHBA	0.109249	0.149316	0.171393	0.217211	0.160084	0.268762
ENSG00000198932	GPRASP1	0.128367	0.068417	0.09637	0.198493	0.215622	0.081092
ENSG00000285641	AL358472.6	5.077104	1.551193	2.268166	2.430604	4.143501	1.198718
ENSG00000159496	RGL4	1.013908	1.450755	1.302787	1.16406	1.361123	1.573484
ENSG00000204882	GPR20	3.148522	2.364794	2.481015	2.32851	2.075887	1.427218
ENSG00000198205	ZXDA	0.81376	1.074114	0.678685	0.588952	0.532109	0.470318
ENSG00000171368	TPPP	2.638012	2.709589	3.030506	7.202212	6.683029	6.540508
ENSG00000153086	ACMSD	0.851602	0.949852	1.154564	6.366161	6.348651	6.135325
ENSG00000167578	RAB4B	2.606166	4.031469	3.502477	4.980587	5.030006	4.596161
ENSG00000172985	SH3RF3	2.21164	1.960039	1.930204	3.391606	3.42946	3.108836
ENSG00000172986	GXYLT2	0.18345	0.150579	0.417038	0.266999	0.166994	0.106853
ENSG00000173588	CEP83	3.829491	2.842589	2.983726	4.338785	4.748747	4.621799
ENSG00000248098	BCKDHA	15.434206	15.659116	15.724886	23.781522	23.859668	25.311785
ENSG00000174672	BRSK2	0.990493	0.834231	1.170147	0.580598	0.704338	0.451546
ENSG00000170802	FOXN2	7.11803	7.388273	6.743691	5.920192	5.153738	4.479275
ENSG00000117016	RIMS3	0.379615	0.422329	0.371922	0.248684	0.230011	0.253059
ENSG00000073670	ADAM11	0.419492	0.243915	0.525358	0.170453	0.301906	0.245211
ENSG00000187372	PCDHB13	0.345739	0.427913	0.462687	0.728325	0.663482	0.424617
ENSG00000116032	GRIN3B	0.472914	0.269204	0.286306	0.575299	0.574329	0.56909
ENSG00000143126	CELSR2	11.269524	10.668727	11.062853	7.543565	7.345059	7.132718
ENSG00000113209	PCDHB5	0.227567	0.096263	0.125169	0.363148	0.342045	0.302817
Homo_sapiens_newGene_191	Homo_sapiens_newGene_191	0.536879	0.461812	0.50319	1.698024	0.980597	0.507671
ENSG00000114541	FRMD4B	1.47275	1.368291	1.079259	2.37126	2.284542	3.147298
ENSG00000111110	PPM1H	3.720616	4.150161	3.894886	2.297196	2.581555	2.440848
ENSG00000109756	RAPGEF2	10.283419	10.846703	9.304821	7.140324	7.062278	6.984874
ENSG00000250151	ARPC4-TTLL3	0.834239	1.333123	2.108662	0.397473	1.315521	1.652099
ENSG00000196511	TPK1	1.271807	1.09976	1.073966	2.557501	1.551005	1.551037
ENSG00000164187	LMBRD2	4.750341	4.813723	4.622435	8.665023	6.843227	7.167837
ENSG00000164181	ELOVL7	4.767145	4.785357	4.240531	2.389808	3.752965	2.71772
ENSG00000103888	CEMIP	0.586864	0.748576	0.726572	2.759841	2.359445	1.817584
Homo_sapiens_newGene_6425	Homo_sapiens_newGene_6425	0.050825	0.056462	0.063448	0.337051	0.100291	0.090215
ENSG00000124098	FAM210B	2.922861	2.760288	2.791814	4.487845	4.357224	5.26296
ENSG00000167377	ZNF23	1.78959	2.170851	1.297148	1.285327	1.534693	0.687558
Homo_sapiens_newGene_2425	Homo_sapiens_newGene_2425	1.306123	2.156071	2.279815	2.717975	1.571668	1.44161
Homo_sapiens_newGene_2426	Homo_sapiens_newGene_2426	1.680672	1.365198	1.566077	1.820225	1.572237	1.651485
ENSG00000255339	AL133352.1	4.504519	3.674155	4.604818	5.175177	5.531509	4.028091
ENSG00000100744	GSKIP	5.713462	6.836497	4.880489	7.812224	6.911519	8.60397
Homo_sapiens_newGene_4111	Homo_sapiens_newGene_4111	0.368762	0.453834	0.793658	0.194962	0.240227	0.145683
ENSG00000204291	COL15A1	7.900962	7.625036	7.122416	22.942907	22.161919	19.866966
ENSG00000283765	AC131160.1	0	0	1.452049	0.355519	0	0
ENSG00000283761	AC118553.2	3.142265	1.928287	2.976506	5.608192	6.166519	1.393136
ENSG00000129646	QRICH2	0.688534	0.424285	0.559717	0.47948	0.645963	0.559222
ENSG00000128596	CCDC136	0.717902	0.878292	1.076177	0.264259	0.362198	0.249851
ENSG00000128591	FLNC	2.131519	1.861073	2.335926	0.705587	0.72559	0.819366
ENSG00000161939	RNASEK-C17orf49	0	0	0.628034	1.202086	1.030984	0
ENSG00000059804	SLC2A3	2.500318	2.065699	2.266269	1.374109	1.814522	1.508652
ENSG00000175701	MTLN	12.569188	10.839137	14.614195	16.204527	19.600589	15.212357
ENSG00000147689	FAM83A	13.052779	10.577299	10.541115	17.454292	16.44274	17.348468
ENSG00000214114	MYCBP	16.832131	16.984714	13.905241	9.201194	9.920436	10.134678
ENSG00000138347	MYPN	17.621366	17.649459	18.346396	11.069252	11.020208	11.717619
ENSG00000174428	GTF2IRD2B	0.409885	0.395372	0.250861	1.113767	0.705484	0.561036
ENSG00000116574	RHOU	4.118376	4.476138	4.722667	7.50703	7.424233	6.777597
ENSG00000169248	CXCL11	4.235686	4.124577	4.413784	9.60261	10.474158	9.459646
ENSG00000169245	CXCL10	4.684182	5.265305	4.624428	10.274603	10.991432	12.937729
ENSG00000189283	FHIT	0.71474	0.39912	0	0.826197	0.773731	0.638147
ENSG00000117222	RBBP5	7.65223	7.612447	6.716022	11.019257	10.497543	10.93178
ENSG00000153064	BANK1	0.09383	0.104931	0.030963	0.246605	0.116325	0.268232
ENSG00000196236	XPNPEP3	1.659598	1.341506	1.28453	1.798311	1.541531	1.890112
ENSG00000187398	LUZP2	0.202123	0.210495	0.284796	0.556769	0.639253	0.716933
ENSG00000183671	GPR1	0.395865	0.329736	0.630391	0.221924	0.279094	0.153391
ENSG00000196497	IPO4	17.922774	18.807432	16.217977	16.534714	16.912284	11.255262
ENSG00000168970	JMJD7-PLA2G4B	2.351956	2.599652	3.139828	0	0	1.602263
ENSG00000120217	CD274	1.625731	1.790834	1.668338	3.226556	2.845271	2.914945
ENSG00000120215	MLANA	0.290233	0.270618	0.323583	0.589589	0.47751	0.190191
Homo_sapiens_newGene_2090	Homo_sapiens_newGene_2090	5.214589	1.964791	3.736953	2.607724	2.79581	2.384914
Homo_sapiens_newGene_5473	Homo_sapiens_newGene_5473	0.797799	0.720927	1.379645	0.652463	0.70712	0.683529
Homo_sapiens_newGene_5472	Homo_sapiens_newGene_5472	2.597578	1.63884	2.319287	2.69318	3.023179	3.34749
ENSG00000205707	ETFRF1	5.124268	5.365673	8.066723	8.505026	9.177968	8.129702
ENSG00000166816	LDHD	3.467599	2.670649	3.067613	5.709695	5.4329	4.961978
Homo_sapiens_newGene_1548	Homo_sapiens_newGene_1548	0.392075	0.429445	0.539634	1.876308	1.384823	1.828164
Homo_sapiens_newGene_1541	Homo_sapiens_newGene_1541	0.501841	0.813793	0.681332	0.223883	0.424636	0.225685
ENSG00000179869	ABCA13	2.330776	2.421472	2.546791	0.340999	0.116361	0.231376
ENSG00000179862	CITED4	9.889483	7.87423	10.136508	4.610782	5.830408	6.122342
ENSG00000268173	AC007192.1	57.971619	50.329018	59.20649	27.605707	24.328356	24.946381
ENSG00000159167	STC1	0.037484	0.065475	0.017687	0.75748	0.808968	0.568395
ENSG00000188060	RAB42	9.784449	9.429204	10.357858	6.694114	7.194109	6.671828
ENSG00000078018	MAP2	0.073979	0.161494	0.161616	0.311368	0.318783	0.374682
ENSG00000145014	TMEM44	2.299872	2.437193	2.806451	2.385327	2.082307	1.537033
ENSG00000116299	KIAA1324	0.543886	0.638321	0.698901	0.418433	0.328628	0.296907
ENSG00000076641	PAG1	0.227681	0.201429	0.248065	0.134257	0.136099	0.137461
ENSG00000196967	ZNF585A	1.703812	1.792415	2.63538	2.442771	2.191533	2.807594
Homo_sapiens_newGene_931	Homo_sapiens_newGene_931	2.622834	2.590915	2.497255	1.066721	0.94472	0.96732
Homo_sapiens_newGene_938	Homo_sapiens_newGene_938	0.139017	1.705955	0.200221	0.134459	0.12495	0.355454
Homo_sapiens_newGene_939	Homo_sapiens_newGene_939	0.372384	0.420547	0.515061	0.584289	0.80638	0.794159
Homo_sapiens_newGene_682	Homo_sapiens_newGene_682	2.025246	1.941997	0.529465	1.058131	1.99629	0.431755
Homo_sapiens_newGene_681	Homo_sapiens_newGene_681	3.609524	2.973315	5.204205	5.001562	4.119476	5.309952
ENSG00000123268	ATF1	34.607583	34.860569	33.10003	53.580603	47.9598	48.309322
ENSG00000187922	LCN10	1.395681	2.671261	1.97371	3.048355	1.881084	2.497152
Homo_sapiens_newGene_6283	Homo_sapiens_newGene_6283	0.150865	0.246552	0.402337	0.481687	0.283423	0.346703
ENSG00000115380	EFEMP1	31.746982	28.947918	31.541863	12.024333	11.739798	11.511608
ENSG00000109265	KIAA1211	1.053851	1.064596	0.815458	2.520505	2.009175	1.860271
ENSG00000114383	TUSC2	18.595243	15.436213	18.532262	12.708015	15.075881	16.103585
ENSG00000114805	PLCH1	0.168037	0.2479	0.305193	0.489106	0.425197	0.492923
ENSG00000258653	AC005520.1	0.157084	0.277267	0.136492	0.832821	0.399991	0.764606
ENSG00000124006	OBSL1	8.229112	7.966186	8.19148	6.248333	5.166128	5.898057
Homo_sapiens_newGene_6916	Homo_sapiens_newGene_6916	0.624898	0.702519	0.549805	1.284488	1.441012	1.109291
ENSG00000185504	FAAP100	5.366326	4.606345	5.955941	3.8134	3.927895	4.099686
ENSG00000164690	SHH	0.133572	0.40838	0.470192	0.272889	0.211621	0.290107
ENSG00000183828	NUDT14	4.364112	4.448859	5.921338	3.450046	2.612603	3.281674
ENSG00000160336	ZNF761	4.074333	4.621476	3.544566	5.890953	6.213495	5.832806
ENSG00000167642	SPINT2	4.882823	4.659482	5.639782	3.125301	3.700575	3.23114
ENSG00000166997	CNPY4	6.229345	6.598557	5.732824	9.806368	8.741175	10.61505
Homo_sapiens_newGene_6400	Homo_sapiens_newGene_6400	3.435282	3.562304	3.429396	4.974243	5.095777	4.344771
ENSG00000091986	CCDC80	1.770563	1.793629	1.510115	1.262635	0.642274	0.989598
ENSG00000046604	DSG2	42.491235	40.828587	38.873212	63.56164	61.319855	61.164861
ENSG00000040608	RTN4R	5.496441	5.886681	6.786308	3.646292	3.301849	3.755529
ENSG00000085741	WNT11	0.413274	0.510213	0.661883	0.444548	0.478889	0.30003
ENSG00000130821	SLC6A8	25.203682	25.387292	27.473153	43.973692	44.373415	46.779173
ENSG00000130829	DUSP9	12.913676	11.613881	13.434116	10.714566	8.755712	8.682982
ENSG00000158406	HIST1H4H	1.28255	1.144075	1.425845	1.993721	2.25942	1.564847
ENSG00000137440	FGFBP1	2.630812	1.905572	2.106253	0.629376	0.509172	0.726679
ENSG00000175906	ARL4D	6.92361	8.70209	9.252194	10.998863	11.283323	12.107555
ENSG00000135549	PKIB	7.923362	8.07381	8.315763	13.344297	12.899488	12.582851
ENSG00000065413	ANKRD44	0.272698	0.294336	0.324659	0.562078	0.635532	0.732304
ENSG00000132530	XAF1	0.209404	0.252045	0.249595	0.488749	0.640322	0.531444
ENSG00000112367	FIG4	3.162531	3.117061	2.486586	1.895841	2.23609	2.384273
ENSG00000172379	ARNT2	0.820109	0.814052	0.834479	1.748314	1.315977	1.557392
ENSG00000101400	SNTA1	3.563783	2.539497	3.36456	1.86826	2.29784	2.661982
ENSG00000137857	DUOX1	0.077089	0.128099	0.131034	0.192829	0.13906	0.125572
ENSG00000169083	AR	0.467593	0.400852	0.382979	0.255712	0.200819	0.293059
Homo_sapiens_newGene_7180	Homo_sapiens_newGene_7180	1.052952	0.867656	1.568147	0.261937	0.054128	0.284391
Homo_sapiens_newGene_2359	Homo_sapiens_newGene_2359	0.460019	0.398677	0.237234	0.134498	0.36835	0.365417
ENSG00000150782	IL18	29.037769	27.947762	27.925961	8.148098	6.597886	7.967781
ENSG00000169627	BOLA2B	32.646825	42.63755	39.841713	32.62817	29.746927	32.56581
ENSG00000143845	ETNK2	2.749598	1.901078	2.161737	1.497017	1.311894	1.413271
ENSG00000143847	PPFIA4	0.207868	0.133156	0.235748	0.467637	0.384656	0.270058
Homo_sapiens_newGene_1112	Homo_sapiens_newGene_1112	4.438185	4.75712	5.212443	7.570722	8.749871	9.608841
Homo_sapiens_newGene_8475	Homo_sapiens_newGene_8475	0.771084	0.940544	1.184496	1.733591	1.803577	2.109229
ENSG00000165995	CACNB2	0.214901	0.185987	0.144906	0.762912	0.470868	0.540009
ENSG00000183208	GDPGP1	2.379456	1.412999	2.038313	1.592616	2.884366	2.982384
ENSG00000205476	CCDC85C	5.04677	5.216021	5.446669	3.458166	3.580405	3.501289
ENSG00000257950	P2RX5-TAX1BP3	1.042379	1.673844	0.753413	0.976885	0.912018	1.80972
ENSG00000121236	TRIM6	0.815952	0.85844	0.957041	0.556515	0.55482	0.469157
ENSG00000196387	ZNF140	2.883751	3.074442	2.535187	4.837915	5.997758	4.337947
ENSG00000128510	CPA4	3.211444	3.123243	3.430593	0.344628	0.359041	0.618586
ENSG00000128512	DOCK4	0.076071	0.071759	0.101015	0.168362	0.203868	0.114588
ENSG00000285721	AL031281.2	0	9.016916	2.474788	1.075298	5.515232	6.620051
ENSG00000179583	CIITA	0.96721	1.249417	1.054001	1.443785	1.440603	1.145505
ENSG00000183785	TUBA8	0.887207	0.486375	0.604437	0.255808	0.548783	0.451054
ENSG00000183780	SLC35F3	7.880083	7.441328	8.343899	5.324112	6.068579	4.975965
ENSG00000198121	LPAR1	0.220275	0.092621	0.12996	0.108908	0.13926	0.341349
ENSG00000251537	AC005324.3	5.785482	0.433036	0.53216	0.681025	0.587331	0.333926
ENSG00000117114	ADGRL2	0.904323	0.953182	0.648386	1.22807	1.459009	1.141197
Homo_sapiens_newGene_562	Homo_sapiens_newGene_562	1.243527	1.250511	1.330145	2.442579	3.182545	2.811868
ENSG00000048991	R3HDM1	14.661948	14.703166	13.02251	21.055666	20.86922	20.11692
ENSG00000143375	CGN	0.515655	0.435629	0.575947	0.030354	0.097163	0.072427
ENSG00000083857	FAT1	13.232524	14.23719	12.398582	9.636466	9.297246	9.044788
ENSG00000119729	RHOQ	18.981445	20.232099	17.836787	45.409645	42.971645	43.242824
ENSG00000111252	SH2B3	2.948874	3.041175	3.67347	2.54092	2.199499	2.483367
ENSG00000079435	LIPE	2.943867	3.520101	3.440572	1.295654	1.111364	1.242814
ENSG00000116983	HPCAL4	0.235159	0.13533	0.271795	0.056063	0.080456	0.081907
ENSG00000170965	PLAC1	0.792625	0.488476	0.613451	1.171653	1.242486	1.572134
ENSG00000196417	ZNF765	1.699249	1.966511	2.197388	4.058726	3.606443	3.810207
ENSG00000108219	TSPAN14	8.015272	6.022204	7.156183	3.838627	3.048873	3.80457
ENSG00000076554	TPD52	31.074567	30.403572	40.829723	22.135973	23.622514	22.248141
ENSG00000097096	SYDE2	0.293318	0.204652	0.318227	0.081633	0.196653	0.153665
ENSG00000124191	TOX2	1.134749	1.026002	0.929052	0.65332	0.447292	0.450552
ENSG00000284431	AL022238.4	0.70704	2.409235	1.812437	1.281916	0.741056	1.206681
Homo_sapiens_newGene_1094	Homo_sapiens_newGene_1094	0.908791	1.427902	1.237599	0.854824	0.844291	0.922692
Homo_sapiens_newGene_4786	Homo_sapiens_newGene_4786	0.411029	0.708684	1.078004	1.034314	0.657945	0.910057
ENSG00000184058	TBX1	22.32776	20.95042	22.615353	14.613305	13.632088	12.844306
ENSG00000162461	SLC25A34	0.496559	0.60843	0.574499	0.419668	0.300018	0.413162
ENSG00000126453	BCL2L12	29.791627	20.878201	27.141119	19.972732	20.220751	23.297519
ENSG00000096654	ZNF184	2.115186	2.315504	1.848549	3.25038	3.514577	3.176788
ENSG00000127507	ADGRE2	2.538882	3.522752	2.745716	1.715073	1.994656	2.621758
ENSG00000284681	AC007240.1	1.394755	1.041591	2.364834	1.440213	0.961154	0.762294
Homo_sapiens_newGene_107	Homo_sapiens_newGene_107	1.344826	1.183578	1.943805	3.637644	1.862162	2.001597
Homo_sapiens_newGene_4495	Homo_sapiens_newGene_4495	0.340881	0.543903	0.475537	1.038708	0.543584	0.832866
ENSG00000175426	PCSK1	0.241962	0.331199	0.320065	1.024838	0.968766	0.722167
ENSG00000179776	CDH5	7.761857	5.073479	8.315156	1.369202	1.424954	2.064769
ENSG00000184208	C22orf46	3.738456	3.541276	3.3725	5.696648	5.79173	5.889678
ENSG00000141968	VAV1	1.860798	2.293008	2.401346	1.461181	1.405509	1.471671
ENSG00000148344	PTGES	217.276062	197.108032	221.070969	149.539597	152.084702	157.56517
ENSG00000166575	TMEM135	7.191373	7.924467	7.568779	12.720367	11.031894	11.271608
Homo_sapiens_newGene_6178	Homo_sapiens_newGene_6178	0.9615	2.601094	1.857134	0.94514	1.801887	0.738999
ENSG00000156466	GDF6	0.101227	0	0.095341	0.266846	0.246859	0.300605
ENSG00000156463	SH3RF2	0.561677	0.766933	0.834834	1.508259	0.880333	1.029456
ENSG00000111684	LPCAT3	16.297024	14.283778	15.959818	11.393706	11.82507	11.005335
ENSG00000103528	SYT17	1.059131	0.962277	0.627957	1.145831	1.112831	1.221145
ENSG00000142182	DNMT3L	1.770496	1.319336	2.122679	0.820896	0.771845	0.706589
ENSG00000182326	C1S	4.843319	5.806688	6.410486	11.399917	13.081011	12.22897
ENSG00000263020	AL662899.2	1.069055	0.14954	0.367002	2.72386	0.043158	3.430892
ENSG00000186166	CCDC84	15.662092	16.146316	17.164545	10.450199	11.265984	10.714263
ENSG00000183530	PRR14L	3.573306	4.067988	3.880848	5.774804	5.453566	5.672529
ENSG00000243414	TICAM2	1.901677	2.130677	1.082314	2.222005	0.88648	1.437268
Homo_sapiens_newGene_2194	Homo_sapiens_newGene_2194	0.747395	0.665977	0.621954	0.32946	0.253047	0.674337
Homo_sapiens_newGene_2197	Homo_sapiens_newGene_2197	0.29391	1.491752	0.385301	0.29114	0.326463	0.343578
Homo_sapiens_newGene_3864	Homo_sapiens_newGene_3864	4.191656	4.172537	3.456173	3.383874	3.212099	2.243332
ENSG00000124788	ATXN1	0.443919	0.434807	0.418217	0.636024	0.660006	0.63426
ENSG00000123838	C4BPA	1.996728	2.584082	1.578054	4.15078	4.340893	4.944358
ENSG00000177374	HIC1	0.745617	0.822404	0.474168	0.741544	0.618046	0.938886
Homo_sapiens_newGene_4066	Homo_sapiens_newGene_4066	1.941841	1.745567	1.580621	1.515711	1.053134	1.649952
ENSG00000179988	PSTK	0.901846	0.677897	0.710952	1.62335	0.884875	1.435291
Homo_sapiens_newGene_5853	Homo_sapiens_newGene_5853	0.04184	0.107038	0.057213	0.691423	0.261398	0.285848
Homo_sapiens_newGene_5855	Homo_sapiens_newGene_5855	0.534431	0.1624	0.581924	0.461374	0.68566	0.370928
ENSG00000120341	SEC16B	0.110562	0.061841	0.073419	0.321654	0.272259	0.227004
ENSG00000006459	KDM7A	1.374845	1.601037	1.174054	2.256232	2.38533	1.859445
ENSG00000173391	OLR1	6.189596	5.079924	6.684454	2.241891	1.744528	1.611732
ENSG00000070061	ELP1	15.167214	15.511134	14.692472	22.542419	23.400363	23.925501
ENSG00000144152	FBLN7	3.066313	3.299191	2.838971	4.908518	5.817754	4.325735
ENSG00000099785	2-Mar	2.191582	1.485287	2.182004	2.237701	1.900256	1.239763
ENSG00000026036	RTEL1-TNFRSF6B	2.670859	1.973567	2.553363	1.460494	1.824449	2.627289
ENSG00000106018	VIPR2	1.986021	1.918075	2.16972	4.068053	2.839936	3.132813
ENSG00000103196	CRISPLD2	1.716086	1.573405	1.713021	0.951539	0.932344	0.854018
Homo_sapiens_newGene_1194	Homo_sapiens_newGene_1194	0.27595	0.304518	0.267629	0.630665	0.742465	0.713634
Homo_sapiens_newGene_1195	Homo_sapiens_newGene_1195	0.871017	0.801025	0.787079	1.965122	2.0337	1.261273
Homo_sapiens_newGene_1196	Homo_sapiens_newGene_1196	0.505953	0.549209	0.41554	1.057925	1.114026	0.947394
Homo_sapiens_newGene_1192	Homo_sapiens_newGene_1192	2.092383	2.521719	1.869772	4.307749	4.480416	4.402597
Homo_sapiens_newGene_1198	Homo_sapiens_newGene_1198	0.305914	0.159789	0.191969	0.632284	0.372615	0.296005
ENSG00000064489	BORCS8-MEF2B	1.234362	1.205178	0.358139	0.868707	1.291484	1.583237
ENSG00000183281	PLGLB1	0.375882	0.594257	0.326272	0.980878	0.563597	0.492578
ENSG00000092929	UNC13D	59.265616	57.547776	63.703307	32.995854	34.497262	34.35935
ENSG00000118523	CTGF	2.932178	2.890414	3.003669	0.534857	0.416097	0.560127
ENSG00000138829	FBN2	16.286202	15.836337	16.075249	10.50371	9.803387	10.073911
ENSG00000152422	XRCC4	4.356015	4.369624	2.704413	5.52161	4.48463	4.418901
ENSG00000127954	STEAP4	2.380719	2.115028	2.322919	1.415576	1.339928	1.34407
ENSG00000127955	GNAI1	3.123568	2.931202	3.156358	2.158051	2.059799	2.199639
ENSG00000127952	STYXL1	2.09606	1.676722	1.736301	3.150215	2.230834	3.146625
Homo_sapiens_newGene_7928	Homo_sapiens_newGene_7928	0.377472	0.201448	0.219351	0.542663	0.524362	0.26057
Homo_sapiens_newGene_7925	Homo_sapiens_newGene_7925	0.200532	0.025824	0.204563	0.371143	0.343764	0.392813
ENSG00000119699	TGFB3	0.43271	0.228975	0.536411	0.409015	0.620223	0.342112
Homo_sapiens_newGene_4471	Homo_sapiens_newGene_4471	0.428534	0.415651	0.469356	0.630443	0.777852	0.590571
ENSG00000154146	NRGN	7.255458	5.678107	6.787087	3.138255	3.059281	3.735302
ENSG00000183709	IFNL2	1.353136	1.064116	1.997527	2.649683	3.17995	2.83533
ENSG00000164136	IL15	1.733717	1.602241	2.513089	4.051422	3.389682	2.923448
ENSG00000254996	ANKHD1-EIF4EBP3	14.81274	14.049438	10.752837	16.198519	9.324608	7.037491
ENSG00000254995	STX16-NPEPL1	0.054462	1.078428	0.857692	0.539491	2.109228	3.106125
ENSG00000007255	TRAPPC6A	2.298776	2.261588	2.973589	3.513933	4.676482	5.661381
ENSG00000129993	CBFA2T3	1.255681	1.02207	1.345281	2.237273	2.406489	1.655871
ENSG00000285815	WRB-SH3BGR	0.195972	0.127709	0.145766	0.287153	0.399585	1.369661
ENSG00000285816	AP000944.2	10.229113	12.921483	17.438107	5.938665	7.314153	9.420921
ENSG00000072195	SPEG	4.764053	4.649127	5.732616	3.474504	2.776699	3.723159
ENSG00000213918	DNASE1	2.662482	2.328858	3.506892	3.870895	2.800833	2.067684
Homo_sapiens_newGene_6894	Homo_sapiens_newGene_6894	1.342206	1.818906	1.454906	2.823265	2.641363	2.400844
Homo_sapiens_newGene_6895	Homo_sapiens_newGene_6895	1.700823	1.855071	1.254636	2.527054	2.179519	2.598011
ENSG00000137959	IFI44L	0.518313	0.408218	0.571257	0.714579	0.762291	0.820894
ENSG00000148180	GSN	27.030094	27.048804	31.992065	19.452549	17.614859	19.923101
ENSG00000133433	GSTT2B	4.364835	4.283225	6.568097	3.12141	3.720968	4.244145
ENSG00000239389	PCDHA13	0.244499	0.79285	0.40818	0.315954	0.284929	0.413525
Homo_sapiens_newGene_6097	Homo_sapiens_newGene_6097	1.742318	1.213386	0.840077	1.51621	1.083755	2.292861
ENSG00000151575	TEX9	1.931285	1.434729	1.668654	1.883885	1.775711	2.724171
ENSG00000160949	TONSL	28.031861	26.108208	28.087598	19.504699	18.20472	19.633377
Homo_sapiens_newGene_7712	Homo_sapiens_newGene_7712	0.05869	2.223081	2.087038	0.26377	0.240744	2.746629
Homo_sapiens_newGene_7713	Homo_sapiens_newGene_7713	1.391342	0.02915	0.151426	1.589213	1.671855	0.131123
ENSG00000197982	C1orf122	11.023925	6.890142	9.726245	9.682497	12.522329	10.208252
Homo_sapiens_newGene_1017	Homo_sapiens_newGene_1017	0.545313	1.435421	0.834949	0.28123	0.571648	0.831051
Homo_sapiens_newGene_6047	Homo_sapiens_newGene_6047	1.362638	0.778903	1.668474	2.160185	2.737151	2.681675
Homo_sapiens_newGene_4533	Homo_sapiens_newGene_4533	0.019965	0.044802	0.008841	0.214039	0.591182	0.3048
Homo_sapiens_newGene_4532	Homo_sapiens_newGene_4532	3.091076	2.627294	3.051483	9.214321	7.654225	8.007402
Homo_sapiens_newGene_4535	Homo_sapiens_newGene_4535	0.298276	0.582274	0.262018	2.364286	2.554962	1.989661
Homo_sapiens_newGene_4534	Homo_sapiens_newGene_4534	0	0	0.096699	2.038057	1.701106	1.428844
Homo_sapiens_newGene_4536	Homo_sapiens_newGene_4536	0.012745	0.117642	0.042167	1.078999	0.755214	1.039641
ENSG00000155085	AK9	0.406519	0.195387	0.257992	0.543341	0.347894	0.611652
ENSG00000255439	AC135050.2	0	1.670249	2.726706	0	0	0
ENSG00000160201	U2AF1	42.842223	21.934499	40.32315	46.770801	42.847779	52.274337
Homo_sapiens_newGene_2022	Homo_sapiens_newGene_2022	0.349217	0.66871	0.8842	0.937552	0.767711	0.937948
ENSG00000163964	PIGX	3.404755	4.003306	3.935952	4.54406	5.732403	4.65405
ENSG00000240694	PNMA2	19.882883	19.827303	20.081821	15.240475	14.506478	13.832892
ENSG00000172748	ZNF596	0.709953	0.066154	0.983019	0.137752	1.321737	0.636481
ENSG00000103254	FAM173A	8.276466	5.721491	9.536168	5.159023	8.597752	6.894202
ENSG00000069667	RORA	0.208048	0.185956	0.162712	0.444044	0.30416	0.281889
ENSG00000108825	PTGES3L-AARSD1	1.436853	2.313026	1.671345	2.210092	3.583126	2.267085
ENSG00000115525	ST3GAL5	0.413717	0.430533	0.553093	0.203638	0.253185	0.156015
ENSG00000115520	COQ10B	6.053752	7.194723	7.05616	5.643349	5.182827	4.34141
ENSG00000149131	SERPING1	0.508379	0.331448	0.602307	0.785549	0.761003	0.38596
ENSG00000020181	ADGRA2	1.702814	1.71209	2.060316	1.416997	1.606537	1.182672
ENSG00000164342	TLR3	0.792209	1.352629	0.856147	0.883757	0.802609	1.089364
ENSG00000076344	RGS11	3.750696	2.94815	4.459317	4.461993	5.606891	6.139102
ENSG00000150672	DLG2	0.328198	0.25729	0.229522	1.17061	1.044266	0.853687
ENSG00000185352	HS6ST3	1.120414	1.144661	1.048036	1.864521	1.660567	1.570283
ENSG00000203326	ZNF525	3.187338	3.563362	2.417075	4.985477	5.955407	4.900783
ENSG00000175084	DES	1.239767	0.990785	0.698809	1.455805	1.539242	1.408142
ENSG00000158156	XKR8	1.613037	1.117941	1.326415	0.961076	1.302973	1.07294
Homo_sapiens_newGene_5583	Homo_sapiens_newGene_5583	0.392457	0.453596	0.801204	0.234235	0.198468	0.210209
ENSG00000157870	PRXL2B	9.622681	9.433274	10.662782	7.348097	6.137717	7.228212
ENSG00000130244	FAM98C	5.120867	3.322191	3.961275	2.959373	4.293603	3.74737
ENSG00000005187	ACSM3	1.279262	1.365707	1.537501	2.178695	2.763014	2.900094
ENSG00000170190	SLC16A5	25.879613	25.784846	29.853142	20.388238	17.714368	20.012225
ENSG00000164620	RELL2	0.780851	0.780874	0.905066	0.555678	0.419052	0.464977
ENSG00000178695	KCTD12	3.62327	3.725014	4.119994	2.879491	2.60034	2.76743
ENSG00000171310	CHST11	6.543907	6.236883	6.02839	4.219854	3.933741	4.714458
ENSG00000167549	CORO6	12.506713	11.621397	12.598411	5.469699	8.869717	8.313483
ENSG00000176092	CRYBG2	6.619131	6.548493	8.259688	3.579781	3.62997	3.859417
ENSG00000132357	CARD6	4.122404	3.578519	3.352698	6.437603	7.454448	7.423099
ENSG00000272772	AC104109.3	0.209894	0.111142	12.812537	0.117878	21.185188	0.158119
ENSG00000144401	METTL21A	4.526287	4.320265	3.64986	5.408677	4.836755	6.014488
ENSG00000188818	ZDHHC11	18.057482	15.544841	18.361125	33.331733	32.018078	31.901589
Homo_sapiens_newGene_2516	Homo_sapiens_newGene_2516	0.215432	0.194003	0.301706	0.665991	0.251596	0.367881
ENSG00000132970	WASF3	0.405482	0.381517	0.185293	0.331664	0.157063	0.294834
ENSG00000279012	OR51B2	2.752625	2.23531	1.347254	2.546523	2.758705	2.664023
ENSG00000168952	STXBP6	0.609028	0.881348	0.541613	0.272677	0.309136	0.376505
ENSG00000130720	FIBCD1	12.359231	9.111925	11.004963	7.705197	7.415116	9.277121
Homo_sapiens_newGene_6637	Homo_sapiens_newGene_6637	11.191256	12.82889	10.926479	9.712079	8.808915	9.171311
Homo_sapiens_newGene_6633	Homo_sapiens_newGene_6633	35.15953	53.914372	36.366963	18.944166	19.042781	17.330524
Homo_sapiens_newGene_6638	Homo_sapiens_newGene_6638	1.569708	1.339948	1.295095	0.738028	0.928834	0.850595
ENSG00000169330	MINAR1	1.105302	0.932349	0.873557	1.656832	1.69593	1.560361
Homo_sapiens_newGene_494	Homo_sapiens_newGene_494	0.969315	1.089979	1.488746	0.918507	0.587101	0.590653
Homo_sapiens_newGene_493	Homo_sapiens_newGene_493	0.405946	0.255093	0.73399	0.164516	0.54421	0.264498
ENSG00000131094	C1QL1	17.132597	15.721871	20.205196	11.055809	9.982933	9.163941
ENSG00000181143	MUC16	5.28104	6.083264	5.239686	3.303658	2.863646	3.351684
ENSG00000110274	CEP164	4.100544	3.973516	4.728939	6.819173	6.61293	6.072724
ENSG00000265190	ANXA8	62.851834	62.327642	69.3856	38.177766	40.909756	41.626782
ENSG00000147124	ZNF41	2.591126	3.237151	2.411659	4.651967	4.628164	4.090319
ENSG00000132016	C19orf57	1.999734	2.37772	2.312541	4.09943	3.392079	4.006679
ENSG00000188177	ZC3H6	0.174085	0.15971	0.26211	0.408445	0.294613	0.259671
ENSG00000153993	SEMA3D	1.232542	1.309132	1.297075	2.883854	2.396411	2.941096
ENSG00000104067	TJP1	6.087881	6.423979	5.674035	4.718035	4.23905	4.121639
Homo_sapiens_newGene_7303	Homo_sapiens_newGene_7303	1.024053	0.398909	0.798967	0.206018	0.773603	0.314249
ENSG00000121851	POLR3GL	4.452068	4.623926	5.152525	8.027367	8.191926	8.772832
ENSG00000106689	LHX2	2.126293	1.843299	1.414937	1.283845	1.060851	1.07014
ENSG00000167380	ZNF226	3.8192	3.617471	4.506627	5.138928	4.538913	7.05963
Homo_sapiens_newGene_2476	Homo_sapiens_newGene_2476	0.788164	2.983069	2.532436	2.40278	1.063352	0.220799
ENSG00000285897	AC004687.2	0.132456	0.261539	0.388071	0.308878	0.053663	0.237235
ENSG00000255346	NOX5	0.045951	0.031237	0.060377	0.068839	0.157685	0.094528
ENSG00000047617	ANO2	13.257451	12.938342	13.318322	4.194587	3.203559	3.320509
ENSG00000051620	HEBP2	0.260436	0.394737	0.302564	0.551284	0.605849	0.824727
ENSG00000166165	CKB	245.407147	232.408608	268.718824	184.285401	178.751167	184.083516
ENSG00000204248	COL11A2	0.323542	0.233236	0.380502	0.416113	0.536629	0.496944
ENSG00000173846	PLK3	3.337239	3.673055	4.07149	3.136172	3.451019	2.681733
Homo_sapiens_newGene_5790	Homo_sapiens_newGene_5790	0.774477	1.634327	1.750152	0.96922	1.228246	0.654574
ENSG00000122863	CHST3	15.948755	15.800127	16.798822	11.537388	11.195415	11.23857
ENSG00000253368	TRNP1	6.640449	5.804136	5.441843	2.091933	1.695756	1.49215
Homo_sapiens_newGene_3266	Homo_sapiens_newGene_3266	0.813024	0.641058	0.606562	0.445646	0.531167	0.360617
ENSG00000134755	DSC2	0.66009	0.741369	0.546757	1.604143	1.264173	1.458224
ENSG00000178150	ZNF114	0.364685	0.535758	0.76567	0.981911	0.556144	0.878674
ENSG00000285942	AC018362.3	0.071027	0.099872	0.134924	0.533433	0.168366	0.184243
ENSG00000124249	KCNK15	3.6921	3.355872	4.044393	1.46238	1.482948	1.30717
ENSG00000188372	ZP3	9.981925	8.658399	8.282211	5.535121	4.891101	5.858157
ENSG00000136068	FLNB	80.550159	77.310617	85.395866	58.250023	54.536578	51.937713
ENSG00000088727	KIF9	1.839408	1.98588	1.680356	2.436191	3.405959	3.171138
Homo_sapiens_newGene_7794	Homo_sapiens_newGene_7794	1.212033	0.916423	0.760642	1.520196	1.458848	1.452854
Homo_sapiens_newGene_7793	Homo_sapiens_newGene_7793	0.18494	0.044064	0.126119	0.260434	0.40878	0.399444
ENSG00000107242	PIP5K1B	2.027076	2.11894	1.588404	3.020284	3.577991	2.276873
ENSG00000151065	DCP1B	1.355337	1.454539	1.545121	2.450105	2.02207	2.097331
ENSG00000197905	TEAD4	12.622266	13.697744	13.787726	9.902021	8.661193	9.874406
ENSG00000197903	HIST1H2BK	81.077492	76.686897	84.465248	147.366913	141.039062	154.490906
Homo_sapiens_newGene_846	Homo_sapiens_newGene_846	8.229035	8.161628	9.669841	4.606173	5.872488	5.347878
Homo_sapiens_newGene_847	Homo_sapiens_newGene_847	2.867468	3.087992	2.975437	1.751692	0.625078	1.140189
Homo_sapiens_newGene_841	Homo_sapiens_newGene_841	1.211409	1.23775	1.985543	3.112374	2.916447	2.769459
ENSG00000261408	TEN1-CDK3	0	0	0	0	0.936024	0
ENSG00000186907	RTN4RL2	19.431307	16.081282	18.420554	11.35413	11.56061	11.516141
Homo_sapiens_newGene_2871	Homo_sapiens_newGene_2871	0.622912	0.642528	0.92439	1.721397	1.116546	1.053681
Homo_sapiens_newGene_8	Homo_sapiens_newGene_8	3.099269	2.943252	2.426624	3.454574	1.648825	1.309497
ENSG00000010319	SEMA3G	0.439299	0.352413	0.751789	0.159664	0.245763	0.336569
ENSG00000101000	PROCR	23.629765	21.104643	23.893379	13.299842	11.681818	12.140824
ENSG00000054277	OPN3	3.028632	2.421404	2.68713	3.758655	3.93819	3.793308
ENSG00000256235	SMIM3	0.57526	0.391935	0.871547	0.28565	0.273019	0.267915
ENSG00000198040	ZNF84	3.380113	3.946508	2.895327	5.286654	7.170653	6.042452
ENSG00000189337	KAZN	2.570388	2.069765	2.614587	1.521022	1.538399	1.69056
ENSG00000167774	AC010323.1	2.735111	0.057256	4.186852	0.978635	2.121842	1.568365
ENSG00000120913	PDLIM2	37.421438	34.831751	41.351825	26.480806	27.364745	24.55593
ENSG00000167191	GPRC5B	0.758616	0.990001	0.695087	0.366093	0.160744	0.08367
Homo_sapiens_newGene_1511	Homo_sapiens_newGene_1511	1.573591	0.917112	1.962971	2.350731	2.085304	2.195851
Homo_sapiens_newGene_1516	Homo_sapiens_newGene_1516	1.688431	1.146985	0.595046	0.887044	1.406537	1.532475
ENSG00000158246	TENT5B	4.832189	4.363449	5.788172	2.685055	1.985247	2.121149
ENSG00000277203	F8A1	9.314695	6.800547	5.989901	5.84953	6.70134	6.019577
ENSG00000129353	SLC44A2	19.830811	17.103666	19.475714	13.055772	12.833595	15.120042
ENSG00000129354	AP1M2	6.248371	7.852069	7.57416	3.947792	2.819453	3.914078
ENSG00000171408	PDE7B	1.172904	1.138698	1.184883	2.16989	2.358462	1.820302
ENSG00000135473	PAN2	3.668986	3.325588	2.972728	5.312466	5.129234	5.148104
ENSG00000099377	HSD3B7	13.089341	12.662628	13.800312	8.175785	7.922017	8.739261
ENSG00000162745	OLFML2B	0.285378	0.162113	0.403189	0.144409	0.115507	0.08636
ENSG00000214595	EML6	0.602334	0.515555	0.369701	0.356374	0.529839	0.477841
ENSG00000119917	IFIT3	38.434652	45.92529	39.76171	51.981632	61.555237	63.7591
ENSG00000081059	TCF7	0.215569	0.241464	0.465494	0.060844	0.093178	0.160847
Homo_sapiens_newGene_7613	Homo_sapiens_newGene_7613	4.931017	5.598139	1.834688	2.469185	3.256653	2.183949
Homo_sapiens_newGene_2224	Homo_sapiens_newGene_2224	244.471348	291.684606	176.318333	309.341549	141.408031	206.613762
ENSG00000169750	RAC3	12.138024	11.850018	12.765565	8.702725	8.121226	8.153574
ENSG00000261611	AC010547.4	0.16204	0.082186	0.537446	0.712113	0.586382	1.156831
Homo_sapiens_newGene_3666	Homo_sapiens_newGene_3666	0.56753	0.563222	0.714614	0.636827	0.55982	0.356728
Homo_sapiens_newGene_6252	Homo_sapiens_newGene_6252	5.720099	7.783789	5.657926	8.18455	6.42565	6.153592
Homo_sapiens_newGene_5505	Homo_sapiens_newGene_5505	0.573263	0.753263	0.507945	0.145884	0.577301	0.420945
Homo_sapiens_newGene_5509	Homo_sapiens_newGene_5509	2.027239	1.678085	1.224648	2.389597	1.831759	2.396418
Homo_sapiens_newGene_8361	Homo_sapiens_newGene_8361	0.257893	0.095182	0.242425	0.578811	0.650533	0.743433
ENSG00000182393	IFNL1	3.202509	2.354054	2.607104	4.678736	5.170324	5.731498
ENSG00000157703	SVOPL	0.24593	0.29514	0.159646	2.652935	1.957172	1.603529
ENSG00000165312	OTUD1	4.720358	4.570735	4.510814	7.644523	6.467102	6.752831
ENSG00000170113	NIPA1	32.477629	33.211974	32.76897	23.190677	22.298653	22.655223
ENSG00000197766	CFD	36.111225	27.855596	31.439739	45.012772	44.200542	40.882375
ENSG00000179431	FJX1	1.310581	0.707254	1.020938	0.566613	0.579428	0.545784
ENSG00000160360	GPSM1	33.195501	24.840974	29.85713	21.629885	21.401209	21.398728
ENSG00000137642	SORL1	4.145009	4.163131	3.834451	2.267436	2.241598	2.294732
ENSG00000121966	CXCR4	10.027896	7.413812	8.374242	13.754414	14.988776	15.004524
ENSG00000177943	MAMDC4	7.381482	6.76668	7.505015	4.617659	5.148427	6.543706
ENSG00000177946	CENPBD1	1.257062	1.095724	1.201962	1.895203	1.969676	1.925562
ENSG00000188897	AC099489.1	0.061369	0.091658	0.108939	0.285783	0.140092	0.219481
Homo_sapiens_newGene_7306	Homo_sapiens_newGene_7306	4.914829	5.275863	4.818147	2.740689	2.547577	2.581899
ENSG00000173432	SAA1	0.994337	1.228259	2.23223	0.218337	0.329389	0.439594
ENSG00000172667	ZMAT3	1.254726	1.586294	1.124671	1.041895	0.862917	0.897806
ENSG00000174628	IQCK	1.372344	1.447094	1.73903	1.325526	2.285867	2.463257
ENSG00000113231	PDE8B	1.735204	0	1.356657	1.408172	1.758988	0.956678
Homo_sapiens_newGene_7917	Homo_sapiens_newGene_7917	0.356098	0.767784	0.527841	1.072728	0.535474	0.573257
ENSG00000117758	STX12	3.526628	4.113536	3.512503	5.114211	5.747908	5.678422
ENSG00000069702	TGFBR3	11.956132	11.319537	11.379667	8.810325	7.328617	7.317567
Homo_sapiens_newGene_419	Homo_sapiens_newGene_419	4.773198	6.050241	4.65029	3.550396	3.136244	2.872779
Homo_sapiens_newGene_416	Homo_sapiens_newGene_416	0.459143	0.230953	0.226603	0.565529	0.568841	0.422475
Homo_sapiens_newGene_414	Homo_sapiens_newGene_414	0.592164	0.430491	0.779097	0.508019	0.315098	0.366973
ENSG00000111490	TBC1D30	2.318622	2.981898	2.773509	1.781986	1.8382	2.633333
ENSG00000131018	SYNE1	2.273123	2.021831	2.231706	1.353595	1.155846	1.013317
ENSG00000142910	TINAGL1	28.026537	22.886872	25.870095	10.225427	11.072217	11.4861
ENSG00000188283	ZNF383	1.201432	0.99067	2.225467	1.215369	1.529526	1.50639
Homo_sapiens_newGene_7385	Homo_sapiens_newGene_7385	1.502895	1.535694	1.567098	0.462007	0.466404	0.389603
ENSG00000172346	CSDC2	2.195467	1.749683	2.224072	0.895033	0.884084	0.982963
ENSG00000172340	SUCLG2	17.799287	18.684202	17.970275	28.699749	29.985744	28.942739
ENSG00000186281	GPAT2	0.14776	0.217422	0.217388	0.722534	0.639753	0.605252
ENSG00000149922	TBX6	0.473519	0.783612	0.213795	0.855421	0.638904	0.83737
ENSG00000103876	FAH	4.467201	5.404792	5.867021	3.361231	3.305449	3.446138
Homo_sapiens_newGene_6470	Homo_sapiens_newGene_6470	0.855964	0.495241	0.402053	0.333508	0.379989	0.191958
ENSG00000196562	SULF2	10.496494	11.318926	11.067462	23.740691	24.028013	22.142572
Homo_sapiens_newGene_6478	Homo_sapiens_newGene_6478	6.969702	5.232737	5.109739	6.595902	2.66565	7.075783
Homo_sapiens_newGene_6479	Homo_sapiens_newGene_6479	0.326145	0.180077	0.02869	0.30599	0.880737	0.281363
ENSG00000150756	FAM173B	5.78957	4.964896	4.801479	9.471029	7.723609	10.326467
Homo_sapiens_newGene_2382	Homo_sapiens_newGene_2382	0.217148	0.2199	0.25181	0.565561	0.612229	0.581589
ENSG00000185432	METTL7A	0.508366	0.468015	0.654289	0.982074	1.198663	1.194851
ENSG00000114251	WNT5A	18.908734	16.819524	20.113774	9.994138	10.515153	10.854788
Homo_sapiens_newGene_8447	Homo_sapiens_newGene_8447	0.252916	0.329829	0.184106	0.427558	0.97886	0.895883
ENSG00000165434	PGM2L1	1.233641	1.10256	1.040235	2.723727	2.633171	2.394988
Homo_sapiens_newGene_5718	Homo_sapiens_newGene_5718	1.298378	0.609961	0.515869	2.135814	0.935474	1.312663
Homo_sapiens_newGene_5719	Homo_sapiens_newGene_5719	1.166475	0.50741	0.710174	0.910778	1.18249	1.506052
ENSG00000164742	ADCY1	0.501079	0.319133	0.396747	0.345044	0.205707	0.242575
ENSG00000058091	CDK14	1.737748	1.638942	1.397219	3.236174	3.311486	3.64495
ENSG00000011465	DCN	0.20027	0.123826	0.087854	0.918975	0.854634	1.001562
ENSG00000285713	AC098588.1	0.470563	0.478345	0.177518	0.124689	0.386401	0.494618
Homo_sapiens_newGene_42	Homo_sapiens_newGene_42	2.86581	3.939612	3.202677	2.035822	1.837309	3.216739
ENSG00000171056	SOX7	0.426271	0.554405	0.591879	0.308611	0.407938	0.136439
ENSG00000160111	CPAMD8	0.674198	0.625737	0.83136	1.217619	1.074278	1.091734
ENSG00000167460	TPM4	148.973124	143.395743	143.162236	389.013506	409.963687	403.179302
ENSG00000133121	STARD13	1.638302	1.677766	1.685157	1.152516	1.139566	1.091948
ENSG00000188910	GJB3	23.383866	20.512918	24.602747	14.053538	14.681404	12.998801
ENSG00000137331	IER3	36.086758	27.42752	32.117491	49.742083	47.002952	48.35464
ENSG00000099994	SUSD2	6.911773	5.658627	7.057624	0.969349	1.098725	1.202048
ENSG00000234602	MCIDAS	2.890074	1.510548	2.421386	1.70962	2.31814	2.412531
Homo_sapiens_newGene_593	Homo_sapiens_newGene_593	1.952324	1.52719	1.775368	4.021599	3.972301	3.689653
ENSG00000146872	TLK2	10.016964	9.259442	9.680767	14.303369	14.704048	14.08566
ENSG00000022567	SLC45A4	22.905684	21.554484	24.206183	17.707631	17.141964	16.746026
ENSG00000168143	FAM83B	6.083043	6.72442	6.173204	9.941355	9.818593	9.22261
ENSG00000134013	LOXL2	33.990916	30.587618	32.726793	20.561748	19.738992	19.232365
ENSG00000153037	SRP19	16.307123	13.554083	13.645326	21.208918	17.853656	22.353318
Homo_sapiens_newGene_7884	Homo_sapiens_newGene_7884	2.914899	2.325527	4.070001	3.353368	3.39704	2.276669
ENSG00000112182	BACH2	0.13556	0.179941	0.104388	0.135577	0.229961	0.227475
ENSG00000197535	MYO5A	4.464743	2.751166	4.707328	2.177444	3.717365	4.020486
Homo_sapiens_newGene_5130	Homo_sapiens_newGene_5130	2.616239	2.516093	2.386982	3.894354	4.040551	3.974582
Homo_sapiens_newGene_5131	Homo_sapiens_newGene_5131	0.754337	0.993119	0.91403	1.584947	1.581453	1.106718
Homo_sapiens_newGene_5134	Homo_sapiens_newGene_5134	0.342104	0.210998	0.527596	0.477151	0.121368	0.188533
Homo_sapiens_newGene_5138	Homo_sapiens_newGene_5138	0.701238	0.393249	0.981962	0.359986	0.307237	0.485728
ENSG00000124635	HIST1H2BJ	2.342496	1.921304	1.836912	3.944402	4.116849	4.120828
Homo_sapiens_newGene_3999	Homo_sapiens_newGene_3999	1.168025	0.438771	1.349362	0.436985	0.404014	0.837108
Homo_sapiens_newGene_1595	Homo_sapiens_newGene_1595	2.122489	1.936427	1.893361	1.512061	1.608797	1.185572
ENSG00000178878	APOLD1	0.776063	1.012868	1.081601	1.238758	1.339653	0.86239
ENSG00000163347	CLDN1	9.9878	10.092387	9.403415	4.669359	3.903876	4.080355
Homo_sapiens_newGene_5690	Homo_sapiens_newGene_5690	0.07475	0.106419	0.0951	0.659417	0.481942	0.455852
Homo_sapiens_newGene_3209	Homo_sapiens_newGene_3209	0.253645	0.385745	0.454398	0.618042	0.762952	0.658201
ENSG00000134569	LRP4	2.741045	2.794736	2.574461	1.619999	1.754867	1.828074
ENSG00000188033	ZNF490	0.299989	0.53284	0.236866	0.608467	0.533877	0.580821
ENSG00000172175	MALT1	3.918143	4.065411	3.471515	2.656078	2.741638	2.956641
ENSG00000196937	FAM3C	8.789385	5.644298	6.754365	10.884405	9.844332	10.66319
ENSG00000196935	SRGAP1	5.242885	4.912407	3.450114	2.213999	3.034875	3.555855
Homo_sapiens_newGene_8607	Homo_sapiens_newGene_8607	0.495526	0.206132	0.125698	0.614548	0.368612	0.745962
Homo_sapiens_newGene_6128	Homo_sapiens_newGene_6128	1.02134	1.467428	0.102111	0	0.431706	0.331327
Homo_sapiens_newGene_8601	Homo_sapiens_newGene_8601	3.067717	0	0.257716	0.396011	0.222541	0.076293
ENSG00000111452	ADGRD1	7.960521	7.446676	7.598413	12.139657	11.371487	10.676826
ENSG00000187792	ZNF70	0.417299	0.373665	0.381662	0.615181	0.740166	0.509
ENSG00000106927	AMBP	0.679153	0.26895	0.58909	0.659497	0.86136	0.95281
ENSG00000169994	MYO7B	1.672209	0.879681	2.23052	0.8207	0.660959	0.667536
ENSG00000164953	TMEM67	2.113046	1.869641	1.674475	3.200209	3.200199	3.288719
ENSG00000187244	BCAM	35.655855	32.502688	36.692382	13.141304	12.206544	12.170703
Homo_sapiens_newGene_6948	Homo_sapiens_newGene_6948	0.179813	0.443543	0.42781	0.726521	0.449207	0.368945
Homo_sapiens_newGene_6949	Homo_sapiens_newGene_6949	0.224742	0.328908	0.20861	0.529007	0.609463	0.506183
ENSG00000116852	KIF21B	4.394566	4.435495	4.754513	7.267066	6.031429	6.006659
ENSG00000198729	PPP1R14C	0.382344	0.589587	0.578852	0.18453	0.173648	0.092609
ENSG00000161677	JOSD2	4.91856	5.178774	6.765876	7.736237	9.061948	9.960944
ENSG00000254827	SLC22A18AS	2.492259	2.756139	2.55897	3.06051	3.69959	5.029314
Homo_sapiens_newGene_3812	Homo_sapiens_newGene_3812	1.684059	2.163012	1.813523	1.298668	1.067633	1.434606
ENSG00000285077	ARHGAP11B	2.907701	5.294393	2.894492	1.857716	2.624815	3.628405
ENSG00000178445	GLDC	0.478945	0.393993	0.510459	0.515301	0.195862	0.384384
ENSG00000057019	DCBLD2	2.882623	2.559946	2.898347	5.02451	4.828947	4.772786
ENSG00000166949	SMAD3	8.802905	8.553398	10.193947	5.178641	4.728679	4.826188
ENSG00000127184	COX7C	124.741185	136.869377	143.203109	53.094772	51.107437	51.911863
ENSG00000204086	RPA4	0.323823	0.601372	0.643648	0.371975	0.230516	0.226653
ENSG00000204335	SP5	0.45787	0.212614	0.542918	0.216171	0.30754	0.185478
ENSG00000174007	CEP19	0.82099	0.955363	0.578724	0.46573	0.635052	1.152561
ENSG00000130147	SH3BP4	3.227849	3.038326	2.716345	2.368954	1.832915	1.824492
ENSG00000171564	FGB	0.245359	0.111263	0.228738	0.525608	0.429071	0.680776
ENSG00000171560	FGA	0.055219	0.084085	0.020914	0.192443	0.463857	0.58406
ENSG00000075043	KCNQ2	8.185701	6.173568	7.511281	3.244879	4.663069	4.17789
ENSG00000132541	RIDA	5.882315	5.881091	4.59193	6.32115	8.093991	8.000502
ENSG00000138623	SEMA7A	4.666179	4.121935	4.941052	1.523041	1.900883	1.997349
ENSG00000139973	SYT16	0.054835	0.085207	0.061374	0.013174	0.008466	0.024303
ENSG00000214078	CPNE1	77.061679	72.441304	81.64747	59.406642	63.093844	54.970851
ENSG00000080603	SRCAP	14.119928	20.141133	18.915436	24.38223	20.569563	17.061601
ENSG00000148655	LRMDA	0.392128	0.224561	0.40782	0.383288	0.519295	1.142506
ENSG00000156869	FRRS1	3.142528	3.189567	2.401024	3.722568	3.612893	4.37065
ENSG00000203778	FAM229B	0.484296	0.412591	0.304821	0.449777	0.644678	0.688019
Homo_sapiens_newGene_6688	Homo_sapiens_newGene_6688	0.772691	0.624448	0.6327	0.591674	0.169691	0.429202
Homo_sapiens_newGene_1963	Homo_sapiens_newGene_1963	0.48656	0.600643	0.311457	0.636295	0.080833	0.505949
ENSG00000165929	TC2N	0.860854	1.044011	0.965925	2.500556	2.328765	1.918158
Homo_sapiens_newGene_7973	Homo_sapiens_newGene_7973	0.416969	0.872712	0.447591	1.20397	0.976646	0.813934
ENSG00000167971	CASKIN1	0.280051	0.425558	0.400856	0.224282	0.099514	0.066695
ENSG00000185453	ZSWIM9	2.323503	2.029042	1.796481	3.307238	3.719696	3.246176
ENSG00000204516	MICB	18.196078	19.584131	21.081508	14.549101	14.550441	14.174213
ENSG00000204514	ZNF814	0.743157	0.687183	1.160232	1.863096	1.42366	1.37616
Homo_sapiens_newGene_3700	Homo_sapiens_newGene_3700	4.961886	5.239685	4.927265	7.497234	7.565931	6.875075
ENSG00000274180	NATD1	2.206979	2.457204	2.353386	1.354288	1.53735	1.394405
ENSG00000089091	DZANK1	0.250743	0.248194	0.147437	0.394259	0.185313	0.472661
ENSG00000117148	ACTL8	0.419036	0.550714	0.428449	1.716525	1.907824	1.702087
ENSG00000269720	CCDC194	2.412166	0.924073	1.681424	2.135685	3.049457	2.12073
ENSG00000171617	ENC1	0.714952	0.541307	0.671088	0.278689	0.335268	0.421753
ENSG00000139344	AMDHD1	0.61277	0.468836	0.474751	2.363241	1.829376	1.511008
ENSG00000131115	ZNF227	2.375782	3.076011	2.421996	4.257021	4.449519	4.080569
ENSG00000213928	IRF9	0.787469	1.659716	0.813955	2.232359	1.025745	0.930845
ENSG00000118260	CREB1	3.82669	5.141579	4.494398	3.38333	3.619479	2.800869
ENSG00000152926	ZNF117	0.190682	0.136261	0.085705	0.360084	0.335598	0.302632
ENSG00000172264	MACROD2	0.680956	0.968482	1.231953	1.595463	1.910512	1.333793
ENSG00000164509	IL31RA	0.228287	0.375007	0.240131	0.087566	0.119624	0.122431
ENSG00000119138	KLF9	1.054129	1.118862	0.967865	2.628611	2.849558	2.261541
Homo_sapiens_newGene_2137	Homo_sapiens_newGene_2137	0.599058	0.986554	0.980576	1.14187	0.774141	0.941123
ENSG00000140006	WDR89	2.822441	3.557456	3.454126	5.057809	4.929647	4.746838
ENSG00000117425	PTCH2	0.209648	0	0.152657	0.206471	0.233377	0.21634
ENSG00000104894	CD37	0.541015	0.458693	0.656448	0.797457	1.113298	0.629922
ENSG00000124145	SDC4	35.73687	36.921322	38.397091	57.406654	58.18441	59.574024
ENSG00000104892	KLC3	2.829005	2.703252	3.576203	2.305967	2.067265	2.15626
ENSG00000103044	HAS3	1.160692	1.870204	1.123001	2.667073	1.87248	3.421221
Homo_sapiens_newGene_898	Homo_sapiens_newGene_898	3.012812	2.375605	3.407918	1.788813	2.153478	1.587452
ENSG00000160973	FOXH1	0.211214	0.30324	0.445788	0.28028	0.173776	0.173207
Homo_sapiens_newGene_7729	Homo_sapiens_newGene_7729	0.559577	0.562725	0.231279	0.53039	0.399107	0.719113
ENSG00000143061	IGSF3	18.906081	18.349817	18.800679	11.194494	10.17456	9.92721
ENSG00000204616	TRIM31	1.73928	1.994488	1.39114	5.807852	6.119934	5.47006
ENSG00000204611	ZNF616	2.314618	2.172413	1.802603	3.931834	4.370696	4.278762
ENSG00000204610	TRIM15	1.623192	1.846133	1.940839	3.7898	3.58215	3.940292
ENSG00000204613	TRIM10	0.671579	0.638013	0.632863	1.203774	1.541139	1.348747
ENSG00000163697	APBB2	2.385202	2.863361	3.504913	1.659707	1.310229	1.314285
ENSG00000163694	RBM47	4.40395	4.712366	4.846677	7.211312	5.954615	6.277322
Homo_sapiens_newGene_8600	Homo_sapiens_newGene_8600	1.086662	1.39652	0.870925	1.023301	0.762798	0.782605
ENSG00000184602	SNN	5.045766	4.428309	4.865136	3.21197	3.62452	3.301427
ENSG00000149380	P4HA3	2.598699	2.561916	2.064019	6.82064	7.857179	6.353091
ENSG00000163521	GLB1L	1.03246	1.496737	0.839511	1.453418	1.47278	1.797446
ENSG00000283189	AC104452.1	0.302668	0.569399	0.332814	0.343958	0.33621	0.936007
ENSG00000205560	CPT1B	2.022944	2.313027	1.911971	3.748158	2.279587	3.984644
Homo_sapiens_newGene_5614	Homo_sapiens_newGene_5614	0.427069	0.957497	0.890415	1.152537	1.058529	0.995198
ENSG00000280987	MATR3	19.449747	13.843117	16.68687	23.746795	21.899992	15.176401
ENSG00000133424	LARGE1	0.247085	0.361412	0.425115	0.260625	0.154255	0.314085
Homo_sapiens_newGene_1441	Homo_sapiens_newGene_1441	0.595577	0.31435	0.5168	1.651441	2.004354	1.609315
ENSG00000065833	ME1	5.189837	5.855532	5.050724	8.446898	8.873513	8.094768
ENSG00000198346	ZNF813	0.940127	1.193396	0.877661	1.486907	1.534015	1.46977
ENSG00000284308	C2orf81	0.670417	0.963305	0.712129	0.942689	0.836097	1.25423
ENSG00000136560	TANK	7.450817	8.388238	6.513509	9.946941	9.395329	10.50423
ENSG00000021762	OSBPL5	11.414096	10.163504	12.166397	22.084863	20.789947	21.246657
ENSG00000073756	PTGS2	2.764915	2.308873	2.647801	5.965411	6.542912	5.67257
Homo_sapiens_newGene_305	Homo_sapiens_newGene_305	0.373885	0.137957	0.487318	0.334884	0.16725	0.216674
ENSG00000135480	KRT7	343.839355	306.408845	355.6652	186.802119	183.871908	191.99856
Homo_sapiens_newGene_8013	Homo_sapiens_newGene_8013	3.611464	2.942656	1.70247	24.523317	1.946356	2.73146
Homo_sapiens_newGene_8017	Homo_sapiens_newGene_8017	1.591408	1.68779	1.586227	0.829674	0.868376	1.121498
ENSG00000162636	FAM102B	15.850826	16.976669	16.469282	26.626839	24.610704	24.363464
ENSG00000162639	HENMT1	12.894965	14.43275	12.263505	18.068656	20.452302	22.049539
ENSG00000153822	KCNJ16	0.481446	0.364892	0.403698	1.759242	1.434605	1.773152
Homo_sapiens_newGene_5073	Homo_sapiens_newGene_5073	0.328863	0.614795	0.758299	0.34324	0.383191	0.295501
ENSG00000158423	RIBC1	0.397285	0.64827	0.267203	0.541011	0.316868	0.792506
Homo_sapiens_newGene_1491	Homo_sapiens_newGene_1491	3.889911	4.930571	4.233847	8.522329	7.472914	6.478046
Homo_sapiens_newGene_1490	Homo_sapiens_newGene_1490	0.627481	0.875694	0.730355	1.760366	1.283925	1.125106
Homo_sapiens_newGene_1493	Homo_sapiens_newGene_1493	0.486562	0.742466	1.28388	1.997797	1.966056	1.373937
Homo_sapiens_newGene_1492	Homo_sapiens_newGene_1492	2.677393	3.188194	2.802209	5.765013	5.364979	5.001271
Homo_sapiens_newGene_2762	Homo_sapiens_newGene_2762	0.417832	0.731945	0.394262	1.542212	1.410181	0.936262
ENSG00000152061	RABGAP1L	6.655242	6.836963	5.45143	4.924891	5.093111	4.957858
ENSG00000123131	PRDX4	55.826171	57.082421	55.772277	106.060651	106.747126	111.655947
ENSG00000162572	SCNN1D	5.357148	4.486062	5.956055	3.991566	3.502493	3.841447
ENSG00000162576	MXRA8	3.122648	2.815443	3.087315	3.505393	4.211966	5.653955
ENSG00000126603	GLIS2	16.797333	15.030121	17.617304	10.813955	9.240592	9.280195
ENSG00000226742	HSBP1L1	18.140568	16.115446	17.763464	10.365787	10.807089	11.616868
Homo_sapiens_newGene_3568	Homo_sapiens_newGene_3568	0.219605	0.301671	0.195649	0.650072	0.656839	0.63998
ENSG00000130234	ACE2	0.696949	0.661924	1.102606	2.058465	1.996015	2.099573
ENSG00000050405	LIMA1	45.694071	45.54854	42.204406	18.32482	18.893274	18.145598
ENSG00000270276	HIST2H4B	14.541807	15.687776	14.68225	20.379461	21.161245	14.677125
ENSG00000125850	OVOL2	1.876915	1.950898	2.420041	1.222294	1.267261	1.352274
ENSG00000205060	SLC35B4	4.635846	4.787637	5.045778	3.37227	3.450444	3.186511
ENSG00000135318	NT5E	1.562473	1.599523	1.411843	2.584444	1.98632	2.076714
ENSG00000221968	FADS3	46.682976	37.121958	44.677548	28.022719	28.011117	28.361889
ENSG00000172031	EPHX4	4.070462	4.536014	4.315646	5.382509	5.189886	7.079545
ENSG00000095752	IL11	5.697236	4.199528	5.06139	8.442861	8.610957	7.561513
ENSG00000137203	TFAP2A	53.125323	51.858906	57.521955	42.027692	40.980658	40.318638
ENSG00000140459	CYP11A1	1.276449	1.232262	1.257082	2.282361	2.008967	2.046692
ENSG00000174529	TMEM81	1.053794	1.156756	1.022512	1.548383	2.523844	1.559328
ENSG00000196267	ZNF836	2.014755	1.889523	1.898857	2.974936	3.621538	3.542272
ENSG00000142583	SLC2A5	4.513602	4.583399	4.570299	3.156204	4.025904	2.571071
Homo_sapiens_newGene_2478	Homo_sapiens_newGene_2478	0.513098	0.775617	0.778028	0.330589	0.405326	0.196859
ENSG00000172992	DCAKD	5.890182	3.937468	5.822366	6.858315	7.33714	6.560608
ENSG00000261796	ISY1-RAB43	0.498618	0	0.649514	4.714281	3.098464	2.039822
ENSG00000130768	SMPDL3B	1.351274	0.904117	1.296483	0.539726	0.855543	0.594059
ENSG00000181444	ZNF467	0.627287	0.380861	0.604735	0.856373	0.816716	1.088529
ENSG00000160471	COX6B2	2.178457	1.953381	1.935518	3.687622	4.499007	4.367965
Homo_sapiens_newGene_8194	Homo_sapiens_newGene_8194	0.816093	0.116351	0.528908	0.807939	1.072547	0.048774
Homo_sapiens_newGene_8193	Homo_sapiens_newGene_8193	1.521306	1.266837	1.227835	0.191295	0.152037	0.284737
ENSG00000169894	MUC3A	0.674907	0.654228	0.708932	0.205778	0.234991	0.21794
ENSG00000223802	CERS1	2.318136	2.364368	1.859604	1.380286	1.508516	1.499517
ENSG00000196357	ZNF565	1.197299	1.317115	0.68678	1.234027	1.314451	1.395034
ENSG00000257704	INAFM1	1.9332	1.92	1.871091	1.176552	1.266036	0.897201
ENSG00000090487	SPG21	46.101954	45.85191	44.292801	32.03514	32.517499	29.25246
Homo_sapiens_newGene_4997	Homo_sapiens_newGene_4997	0.517963	0.73977	0.647132	1.07275	1.383064	1.081117
ENSG00000125388	GRK4	0.608082	0.564239	0.341618	0.4438	0.619118	0.803764
ENSG00000197405	C5AR1	2.469725	1.843882	3.595559	3.116296	4.577599	2.854634
ENSG00000197406	DIO3	0.522648	0.485121	0.902218	0.225905	0.070009	0.329148
ENSG00000125657	TNFSF9	1.148713	1.003307	1.317211	0.646731	0.662642	0.532684
ENSG00000125650	PSPN	0.21142	0.32424	0.379013	0.483406	0.421417	0.320728
ENSG00000120860	WASHC3	5.263504	5.377955	3.985799	7.797599	8.491373	8.105349
Homo_sapiens_newGene_5224	Homo_sapiens_newGene_5224	1.122396	0.511762	1.170968	0.464238	0.773976	0.632813
Homo_sapiens_newGene_4172	Homo_sapiens_newGene_4172	0.429448	1.003791	0.44074	1.01147	0.641207	0.832289
ENSG00000206527	HACD2	47.405325	50.506168	46.198886	31.505692	34.902707	32.239213
ENSG00000174327	SLC16A13	2.369368	2.308298	2.204441	1.407388	1.710551	2.215022
ENSG00000161277	THAP8	0.918526	1.329364	0.930776	1.224884	0.671147	0.757461
ENSG00000134762	DSC3	0.089779	0.109502	0.119813	0.412608	0.51158	0.455243
ENSG00000128245	YWHAH	30.417153	27.890184	29.416374	16.795598	16.009991	16.465527
ENSG00000243708	PLA2G4B	0.670792	0.272869	0.30862	2.023439	2.179059	1.100218
ENSG00000118804	STBD1	1.001551	2.001368	1.630987	2.337522	1.457763	2.801176
ENSG00000174502	SLC26A9	0.065173	0.026741	0.06545	0.221555	0.321111	0.398207
Homo_sapiens_newGene_3910	Homo_sapiens_newGene_3910	0.467478	0.534741	0.195116	0.764432	0.510173	1.043849
ENSG00000145287	PLAC8	32.79414	37.589198	34.661543	22.596324	20.370952	22.303625
Homo_sapiens_newGene_6829	Homo_sapiens_newGene_6829	1.916366	0.556824	0.532005	0.495824	0.196561	0.956993
ENSG00000264364	DYNLL2	6.665098	6.620415	6.623821	12.2403	11.958735	12.465748
ENSG00000213626	LBH	3.831343	4.120831	4.730916	2.952629	2.957081	2.768514
ENSG00000213190	MLLT11	0.865104	1.208552	1.175212	1.725621	1.361269	1.545912
ENSG00000180573	HIST1H2AC	12.000651	10.814245	10.769073	24.314744	23.630928	23.96681
Homo_sapiens_newGene_6018	Homo_sapiens_newGene_6018	0.533003	0.438912	0.606779	0.789279	1.159605	1.269005
Homo_sapiens_newGene_1047	Homo_sapiens_newGene_1047	67.27984	69.907148	52.114191	49.670715	46.371079	38.420399
ENSG00000168646	AXIN2	0.405807	0.25336	0.226046	0.105059	0.266112	0.197105
Homo_sapiens_newGene_3756	Homo_sapiens_newGene_3756	0.561608	0.910255	1.801831	1.277258	0.764904	0.301762
ENSG00000267120	AD000671.2	0.43065	0.260996	0.541772	0	0.102916	0.200055
ENSG00000164825	DEFB1	0.874977	0.733959	0.513418	1.291497	2.295491	2.339928
ENSG00000119471	HSDL2	23.795412	23.465118	23.664435	51.888813	54.861003	53.585185
ENSG00000121101	TEX14	0.264753	0.159566	0.212839	0.441603	0.439122	0.389021
ENSG00000133393	FOPNL	7.986983	9.194299	8.918902	15.300371	14.56738	14.734157
Homo_sapiens_newGene_1860	Homo_sapiens_newGene_1860	0.049454	0.246631	0.301748	0.143247	0.678664	0.328131
Homo_sapiens_newGene_3038	Homo_sapiens_newGene_3038	0.31244	0.246876	0.486281	1.400241	0.688352	1.131161
ENSG00000160255	ITGB2	6.326422	5.806456	6.534227	5.333829	4.55802	4.67909
ENSG00000166823	MESP1	0.772085	0.690591	0.400524	0.305329	0.575037	0.481634
ENSG00000102962	CCL22	3.056748	3.349391	2.800735	5.441936	4.377672	4.514639
Homo_sapiens_newGene_2072	Homo_sapiens_newGene_2072	0.475846	0.163987	0.199515	0.580741	0.851198	1.034366
ENSG00000007384	RHBDF1	6.012362	5.086358	6.663345	4.126245	3.624333	4.849261
ENSG00000167701	GPT	4.976803	5.097608	6.237733	9.333278	9.861961	9.816793
ENSG00000178537	SLC25A20	4.997304	5.644554	5.269104	8.726978	8.215844	9.088634
ENSG00000103494	RPGRIP1L	2.561674	1.722409	2.019175	3.32349	3.188966	2.973441
ENSG00000198853	RUSC2	7.787796	7.629729	8.804994	6.163729	5.487104	5.620294
ENSG00000198856	OSTC	52.589379	52.802741	49.424956	84.923933	83.127451	81.146293
ENSG00000144278	GALNT13	0.081419	0.085058	0.026935	0.424484	0.338293	0.335146
ENSG00000267645	AC105052.3	2.930784	4.407433	4.778517	4.007648	4.286812	2.785484
ENSG00000172456	FGGY	0.362038	0.297942	0.36053	0.708059	0.660005	0.763112
ENSG00000140297	GCNT3	1.796324	2.286536	2.314776	3.128758	3.217762	2.811613
ENSG00000104998	IL27RA	4.827618	4.904115	5.848994	4.582919	4.261442	3.904696
Homo_sapiens_newGene_2272	Homo_sapiens_newGene_2272	1.011696	1.456902	1.31044	1.514118	0.931159	1.711239
Homo_sapiens_newGene_664	Homo_sapiens_newGene_664	0.465387	0.692776	0.614194	0.4946	0.271648	0.594537
Homo_sapiens_newGene_4306	Homo_sapiens_newGene_4306	0.934495	1.165174	0.734096	1.002221	0.61335	0.810181
Homo_sapiens_newGene_7573	Homo_sapiens_newGene_7573	1.599189	1.530564	3.239649	2.672746	2.33927	6.306154
ENSG00000015413	DPEP1	8.800931	7.504782	8.779575	4.851168	4.174906	4.019706
ENSG00000154429	CCSAP	4.903632	5.078123	4.31896	3.347089	3.516318	3.492604
ENSG00000166589	CDH16	0.810363	0.492332	0.581905	1.760034	1.729279	1.82529
ENSG00000157734	SNX22	1.863091	0.280153	0.45265	1.833379	2.554254	1.897355
ENSG00000164989	CCDC171	0.533766	0.714347	0.766748	1.03597	0.793428	0.753908
Homo_sapiens_newGene_4681	Homo_sapiens_newGene_4681	0.872631	1.350681	0.73929	0.748875	0.759671	0.605223
ENSG00000179195	ZNF664	16.892538	17.507268	14.855737	29.84606	27.373314	27.88573
ENSG00000144455	SUMF1	6.991884	5.305217	7.199234	5.196483	4.780968	4.644796
ENSG00000180340	FZD2	15.840341	14.863421	15.803237	8.316994	6.890193	7.797477
ENSG00000142530	FAM71E1	0.889293	0.121795	1.528073	0.743462	1.198473	1.184688
ENSG00000137285	TUBB2B	2.193683	2.158753	1.831511	0.096863	0.333109	2.395737
ENSG00000246705	H2AFJ	9.80472	8.085182	12.611109	12.930129	15.944338	14.078633
ENSG00000033327	GAB2	4.12203	4.116637	4.114053	3.102646	2.81445	2.5077
ENSG00000168038	ULK4	1.939912	2.246652	1.521855	2.650529	2.357795	2.710641
ENSG00000087494	PTHLH	0.225899	0.173031	0.201853	0.859138	0.364115	1.120236
ENSG00000069482	GAL	19.696484	15.427186	19.645388	11.393586	12.14706	11.373488
ENSG00000142279	WTIP	0.583415	0.519029	0.674519	0.281469	0.252283	0.212301
Homo_sapiens_newGene_8113	Homo_sapiens_newGene_8113	3.799908	4.455539	4.399662	1.683123	1.918282	2.054543
Homo_sapiens_newGene_8112	Homo_sapiens_newGene_8112	0.664825	0.808129	0.568362	0.151708	0.139433	0.410856
ENSG00000102471	NDFIP2	12.493768	12.888709	13.61974	8.682356	9.088702	9.442935
Homo_sapiens_newGene_8118	Homo_sapiens_newGene_8118	0.801483	0.894667	1.196177	1.191247	1.514193	1.011013
ENSG00000213588	ZBTB9	3.095359	2.927728	3.350497	1.749739	2.115478	1.551354
Homo_sapiens_newGene_7352	Homo_sapiens_newGene_7352	0.736947	0.607681	0.711786	2.576143	2.497625	2.89093
Homo_sapiens_newGene_7353	Homo_sapiens_newGene_7353	0.11661	0.141444	0.164637	0.705291	0.38452	0.554939
ENSG00000117395	EBNA1BP2	88.629904	71.696373	81.89696	58.351403	59.086795	60.545046
ENSG00000213204	AL049697.1	0.019763	0.015313	0.144087	0.409173	0.011441	0.050684
ENSG00000102804	TSC22D1	43.438614	40.372418	41.250497	78.046301	75.768882	79.742882
ENSG00000167355	OR51B5	29.730854	27.288329	27.67128	40.216453	43.895433	50.818183
ENSG00000156711	MAPK13	0.693364	0.75513	0.412173	0.675021	0.851604	0.806943
ENSG00000003989	SLC7A2	13.570554	13.215515	12.360833	28.047573	29.004423	26.236442
ENSG00000100605	ITPK1	19.96177	16.589501	17.369497	12.325068	11.125792	10.815148
ENSG00000090238	YPEL3	4.570204	2.857411	4.693339	3.726169	3.22039	2.332458
ENSG00000129195	PIMREG	8.351777	6.64178	7.492045	4.341594	4.942655	4.833079
Homo_sapiens_newGene_4491	Homo_sapiens_newGene_4491	0.04626	0.424881	0.030602	0.066679	0.051967	0.020643
ENSG00000284292	AC004922.1	1.64888	0.187844	0.345632	4.685398	1.563379	0.170064
Homo_sapiens_newGene_19	Homo_sapiens_newGene_19	0.906774	0.776165	0.896524	1.332563	1.404312	1.189748
ENSG00000248905	FMN1	0.316979	0.317069	0.274796	0.409366	0.434228	0.274234
ENSG00000134986	NREP	2.729745	2.048446	2.53641	4.023145	4.457655	4.187594
ENSG00000132207	SLX1A	19.454715	9.411541	19.309579	14.927951	16.469516	13.628392
ENSG00000148204	CRB2	1.24417	1.042042	1.480438	0.598641	0.724649	0.596062
ENSG00000066405	CLDN18	0.715792	0.365597	0.557975	0.881148	0.762167	0.652432
Homo_sapiens_newGene_6721	Homo_sapiens_newGene_6721	2.804396	2.777254	2.600863	0.733841	0.651498	1.06878
ENSG00000169220	RGS14	1.661842	1.305628	1.854147	0.749218	0.956709	1.169223
ENSG00000087510	TFAP2C	4.943522	4.388168	5.025919	2.14085	2.688024	2.59482
ENSG00000166311	SMPD1	7.22364	5.493617	6.19543	5.240935	4.378198	4.063469
Homo_sapiens_newGene_3452	Homo_sapiens_newGene_3452	0.828182	0.337887	0.441706	0.43845	0.793568	0.850374
ENSG00000118292	C1orf54	0.807122	0.977297	0.593075	0.897379	0.67805	1.402336
ENSG00000213462	ERV3-1	0.800282	0.48636	0.757717	1.078067	1.135923	1.223195
ENSG00000109501	WFS1	10.180385	9.041271	10.519504	5.303875	5.250119	5.521644
ENSG00000258429	PDF	4.002985	3.259172	3.845617	2.213685	2.606397	2.845721
Homo_sapiens_newGene_958	Homo_sapiens_newGene_958	0.647035	0.36143	0.527427	0.908832	1.000774	0.603315
Homo_sapiens_newGene_7252	Homo_sapiens_newGene_7252	0.712082	0.501182	0.240334	0	0.047799	0
ENSG00000006071	ABCC8	0.184975	0.489838	0.212403	0.594074	0.485071	0.524821
ENSG00000206075	SERPINB5	1.161408	1.256823	1.189018	3.611767	2.954701	2.52114
ENSG00000197566	ZNF624	0.289594	0.344602	0.480073	0.583581	0.822879	0.258378
ENSG00000197565	COL4A6	0.736081	0.833663	0.870046	1.395676	1.698792	1.802544
ENSG00000204946	ZNF783	4.62154	4.920631	5.889945	7.453067	7.640702	6.875534
ENSG00000159882	ZNF230	2.215694	2.201127	1.627298	2.149475	2.531763	3.02064
ENSG00000159885	ZNF222	1.59154	2.309514	2.088491	2.908824	2.487051	2.246497
ENSG00000111057	KRT18	382.508057	362.327385	407.720469	213.349812	198.317251	207.876229
ENSG00000007306	CEACAM7	49.223233	53.940473	48.665096	34.022347	34.086314	32.003072
ENSG00000107738	VSIR	12.925138	13.455483	13.438158	6.079385	5.421868	5.809381
ENSG00000120942	UBIAD1	6.205452	6.7618	5.993436	4.317344	4.758072	4.026715
Homo_sapiens_newGene_3960	Homo_sapiens_newGene_3960	3.143037	3.025549	3.063956	1.979281	2.216334	1.822101
ENSG00000285943	AC112128.1	0.878194	0.77077	0.754736	1.986235	2.065267	1.989317
ENSG00000105376	ICAM5	5.290732	3.746346	5.306484	2.780409	2.561375	3.841859
ENSG00000109452	INPP4B	0.080377	0.190111	0.027047	0.10911	0.044343	0.094675
ENSG00000179841	AKAP5	1.495603	1.479843	1.097514	0.932815	0.746132	0.682908
ENSG00000131471	AOC3	0.120197	0.197632	0.082944	0.206896	0.348829	0.257507
ENSG00000188042	ARL4C	0.170215	0.314064	0.174451	0.133172	0.138318	0.097773
ENSG00000146678	IGFBP1	4.631477	3.38467	4.079345	7.995342	8.102997	6.105941
ENSG00000173614	NMNAT1	1.161952	0.952779	0.836296	1.900241	2.375278	1.63239
ENSG00000146674	IGFBP3	12.431339	13.346082	12.299014	25.573403	21.762633	17.194287
Homo_sapiens_newGene_2222	Homo_sapiens_newGene_2222	12.712771	22.1029	15.773224	16.835508	9.896621	14.482748
ENSG00000117899	MESD	9.903708	8.921669	8.932976	18.818524	20.057006	18.273568
Homo_sapiens_newGene_2225	Homo_sapiens_newGene_2225	76.804596	112.508064	58.234097	101.879982	49.178379	64.532372
ENSG00000151176	PLBD2	12.520241	12.696906	12.020001	6.295712	6.996904	7.002624
ENSG00000106266	SNX8	8.397887	7.439342	9.878867	6.939239	6.400739	6.669995
ENSG00000106261	ZKSCAN1	4.35991	4.864336	4.656645	7.872012	7.299878	7.148772
Homo_sapiens_newGene_6110	Homo_sapiens_newGene_6110	1.631176	0.127401	1.800988	1.358419	2.176147	1.560185
ENSG00000183032	SLC25A21	0.492362	0.389361	0.116144	0.651767	0.727865	0.628082
Homo_sapiens_newGene_8606	Homo_sapiens_newGene_8606	3.506955	3.257237	1.78104	1.500609	4.112336	2.676264
Homo_sapiens_newGene_8605	Homo_sapiens_newGene_8605	11.436536	9.699307	9.678462	9.563675	9.006083	9.003527
ENSG00000087301	TXNDC16	2.041381	2.571858	2.676207	3.762438	3.235513	3.486218
ENSG00000114019	AMOTL2	58.033524	52.451027	58.135098	16.955389	14.79042	15.222479
Homo_sapiens_newGene_2969	Homo_sapiens_newGene_2969	0.342462	0.645132	0.910823	0.104731	0.127515	0.102914
ENSG00000166507	NDST2	4.403083	2.636012	3.237184	3.169965	2.371617	2.312182
ENSG00000152527	PLEKHH2	0.197034	0.281358	0.173586	0.140208	0.149276	0.1603
ENSG00000108551	RASD1	3.974882	2.563711	2.948303	4.012776	5.083123	4.182537
ENSG00000279493	FP565260.4	2.392793	1.520979	2.172909	0.896882	0.910486	0.880722
ENSG00000258674	AC011448.1	2.791939	0.900154	5.264031	2.376022	3.523025	4.632242
ENSG00000185697	MYBL1	2.975551	3.136704	2.884215	2.793956	2.141905	2.22503
ENSG00000104325	DECR1	13.005975	15.006277	11.921497	18.174135	21.888593	19.929209
ENSG00000101665	SMAD7	3.815398	3.843592	3.9788	3.085447	2.731755	2.379472
ENSG00000107679	PLEKHA1	7.004857	7.991316	8.2842	4.212184	3.389084	3.655561
ENSG00000120049	KCNIP2	0.900423	0.52885	0.472617	1.481826	1.021547	1.390389
ENSG00000176046	NUPR1	1.419224	1.572716	0.754893	1.19007	3.503091	2.094472
Homo_sapiens_newGene_2130	Homo_sapiens_newGene_2130	0.802385	0.72841	1.133814	1.208351	1.967692	1.00496
ENSG00000135976	ANKRD36	4.017217	4.403934	3.172453	5.628202	5.536459	4.717432
ENSG00000177731	FLII	71.197085	65.967815	73.791885	51.402925	48.470945	53.370064
ENSG00000136603	SKIL	16.517558	20.243179	19.575832	25.42513	22.725012	24.29608
ENSG00000204305	AGER	1.378942	1.799608	1.40932	2.187705	1.617262	3.042403
Homo_sapiens_newGene_2075	Homo_sapiens_newGene_2075	0.356507	0.276611	0.300075	0.730668	0.470546	0.363005
ENSG00000185344	ATP6V0A2	4.263778	4.440426	4.116531	3.129553	2.841653	2.562834
ENSG00000171557	FGG	0.223865	0.222661	0.250003	0.682194	0.667522	0.849886
ENSG00000171552	BCL2L1	56.595087	50.975242	55.51416	42.862493	40.870848	39.483323
ENSG00000284057	AP001273.2	0	0	0	0	0.673393	0
ENSG00000105219	CNTD2	3.63986	4.185045	4.190737	5.995902	5.485485	5.714913
ENSG00000108797	CNTNAP1	7.14911	6.505654	7.127398	4.653084	4.047965	4.775123
ENSG00000088367	EPB41L1	17.455855	14.616568	18.171171	10.614343	11.841488	10.486805
ENSG00000212907	MT-ND4L	15795.56641	15678.06055	14223.08496	12512.75977	10955.29199	11332.44629
ENSG00000137878	GCOM1	0.917169	1.352924	0.982218	1.061255	0.897654	0.531619
Homo_sapiens_newGene_6480	Homo_sapiens_newGene_6480	0.370444	1.020222	0.108386	0.475443	1.090377	0.549398
ENSG00000008256	CYTH3	7.739458	6.818377	6.984332	3.521791	4.517239	3.9573
ENSG00000140391	TSPAN3	5.011713	3.981732	4.371835	6.94612	7.322713	8.145588
Homo_sapiens_newGene_2332	Homo_sapiens_newGene_2332	1.501367	1.979108	2.264525	0.71046	1.099196	0.483437
ENSG00000160801	PTH1R	0.446304	0.228543	0.44068	0.179065	0.29255	0.234485
Homo_sapiens_newGene_706	Homo_sapiens_newGene_706	0.568078	0.68329	0.415494	0.1994	0.501765	0.136021
Homo_sapiens_newGene_703	Homo_sapiens_newGene_703	4.496309	3.598938	4.325577	5.490012	6.874948	5.31081
ENSG00000102886	GDPD3	3.580496	3.489828	5.489926	2.995668	2.602938	3.26684
Homo_sapiens_newGene_2483	Homo_sapiens_newGene_2483	0.609625	0.741017	0.461009	0.296381	0.604161	0.268869
ENSG00000169604	ANTXR1	31.494088	31.771212	30.179355	22.317351	21.261825	20.43922
Homo_sapiens_newGene_1680	Homo_sapiens_newGene_1680	0.972987	1.294861	1.244528	1.762264	2.191069	1.748206
Homo_sapiens_newGene_7510	Homo_sapiens_newGene_7510	0.377264	0.493062	0.73127	1.145463	0.846591	0.652811
Homo_sapiens_newGene_6303	Homo_sapiens_newGene_6303	0.493729	0.589936	0.428724	1.020646	0.841795	0.786016
ENSG00000115155	OTOF	0.085467	0.138086	0.052797	0.152528	0.165435	0.148626
ENSG00000121210	TMEM131L	2.788186	2.942901	2.805714	2.184179	2.073364	1.841532
ENSG00000164736	SOX17	1.286438	1.260119	1.406885	1.076405	0.915489	0.660461
ENSG00000123159	GIPC1	64.71592	56.739948	67.816615	45.011661	40.571831	45.638682
ENSG00000170049	KCNAB3	0.363576	0.309677	0.569909	0.52546	0.838511	0.562493
ENSG00000146021	KLHL3	0.0732	0.13284	0.161045	0.191443	0.156891	0.276297
ENSG00000177106	EPS8L2	59.660864	54.841985	63.044245	40.829208	36.722511	39.187162
ENSG00000084110	HAL	0.316328	0.313936	0.565279	2.272171	1.840725	1.604205
ENSG00000174483	BBS1	6.898811	6.433112	6.714187	10.307152	10.122108	10.816427
ENSG00000174485	DENND4A	3.814289	3.960933	4.040951	5.759515	5.513632	4.759251
ENSG00000130638	ATXN10	38.550293	39.25494	38.936191	24.710299	25.684725	25.848431
ENSG00000130635	COL5A1	42.782272	41.145576	46.363738	69.070063	66.201482	66.432164
ENSG00000189227	C15orf61	0.266049	0.43907	0.517591	0.362367	0.42425	0.065564
Homo_sapiens_newGene_542	Homo_sapiens_newGene_542	1.494028	0.735891	0.676495	0.629669	0.773091	1.273482
ENSG00000197768	STPG3	0.465754	0.372119	0.426882	0.51042	0.742212	1.226524
Homo_sapiens_newGene_8253	Homo_sapiens_newGene_8253	30.012911	32.62446	27.137539	21.658716	22.857693	21.074808
ENSG00000180767	CHST13	5.15906	3.909185	4.832714	2.085602	1.991699	1.861917
ENSG00000197943	PLCG2	0.875947	0.61452	0.76229	1.438843	1.131093	1.153794
ENSG00000164535	DAGLB	8.864395	8.462506	9.430232	5.826771	5.313691	5.72818
ENSG00000186352	ANKRD37	1.895351	2.639061	1.569535	3.597289	2.852266	2.298858
Homo_sapiens_newGene_6569	Homo_sapiens_newGene_6569	1.44882	1.571222	1.458561	2.738605	2.937437	2.726796
ENSG00000124171	PARD6B	2.819646	2.109797	2.4875	1.736066	1.710327	1.527915
ENSG00000110881	ASIC1	5.097419	4.405694	5.099331	2.942024	3.012494	3.595626
Homo_sapiens_newGene_7770	Homo_sapiens_newGene_7770	0.674118	0.590249	0.440684	1.248028	1.143613	1.318136
ENSG00000178826	TMEM139	8.551622	8.189215	7.73933	4.27009	4.963748	4.530709
ENSG00000163395	IGFN1	0.256251	0.232437	0.244973	0.06693	0.173588	0.242933
ENSG00000233822	HIST1H2BN	1.58777	1.640995	1.080593	2.410517	1.919897	1.888417
ENSG00000125968	ID1	41.835896	24.637867	32.055396	33.836902	43.659244	32.42195
ENSG00000125966	MMP24	3.219815	3.293244	3.946182	1.573355	1.130255	1.386107
ENSG00000163406	SLC15A2	0.103844	0.116571	0.134111	0.269105	0.137544	0.181042
ENSG00000179750	APOBEC3B	9.633991	7.679486	9.503648	4.317348	4.078599	5.144058
ENSG00000167207	NOD2	0.086921	0.04648	0.089422	0.261965	0.178615	0.171677
ENSG00000168502	MTCL1	13.523682	12.275011	14.505309	9.058402	9.26573	8.705595
ENSG00000023445	BIRC3	11.231458	13.702746	12.814268	7.697304	7.640322	7.861641
ENSG00000285602	AC097625.1	0.279914	1.157811	0.362427	0.61251	0.304835	0.546386
ENSG00000175895	PLEKHF2	6.837442	6.588871	7.192077	5.650784	4.458558	5.041021
ENSG00000077935	SMC1B	0.229184	0.103675	0.097509	0.346878	0.293302	0.333925
ENSG00000170917	NUDT6	1.033102	1.175985	0.719743	0.640542	0.94088	1.661061
[truncated: 521 more rows]
